# Supplementary material for: Automatic spread factor and position definition for UAV gateway through computational intelligence approach to maximize signal-to-noise ratio in wooded environments
Source: PeerJ Comput Sci. 2024 Sep 27;10:e2237. doi: 10.7717/peerj-cs.2237 (PMC11622905; doi:10.7717/peerj-cs.2237)
Supplement: Supplemental Information 1 — The code (otimizador_ufpa) to run the adapted gwo optimizer for the UFPA scenario. - code "main.m" runs the optimizer - code "trata_resultados.m" plots the general analysis for all paretos - folder "resultados" contains the plots used in the draft and the results - obtained for the optimizer in .mat files The code (SNR_mlp) to train the grnn and mlp networks: - "old_mlp_snr_v2.m" trains the mlp networks - "grnn_snr.m" trains the grnn networks - "analise_resultados.m" generates the boxplot to compare grnn x mlp, then find the best network [file peerj-cs-10-2237-s001.zip]

Archive with 130 entries (123 files):
- peerJ/otimizador_ufpa/
- peerJ/otimizador_ufpa/Alcateia.m
- peerJ/otimizador_ufpa/Lobo.m
- peerJ/otimizador_ufpa/main.asv
- peerJ/otimizador_ufpa/main.m
- peerJ/otimizador_ufpa/resultados/
- peerJ/otimizador_ufpa/resultados/convergencia_0_pareto_1.fig
- peerJ/otimizador_ufpa/resultados/convergencia_0_pareto_1_fitness_atualizada.fig
- peerJ/otimizador_ufpa/resultados/convergencia_0_pareto_1_fitness_atualizada.pdf
- peerJ/otimizador_ufpa/resultados/convergencia_0_pareto_10.fig
- peerJ/otimizador_ufpa/resultados/convergencia_0_pareto_10_fitness_atualizada.fig
- peerJ/otimizador_ufpa/resultados/convergencia_0_pareto_10_fitness_atualizada.pdf
- peerJ/otimizador_ufpa/resultados/convergencia_0_pareto_2.fig
- peerJ/otimizador_ufpa/resultados/convergencia_0_pareto_2_fitness_atualizada.fig
- peerJ/otimizador_ufpa/resultados/convergencia_0_pareto_2_fitness_atualizada.pdf
- peerJ/otimizador_ufpa/resultados/convergencia_0_pareto_3.fig
- peerJ/otimizador_ufpa/resultados/convergencia_0_pareto_3_fitness_atualizada.fig
- peerJ/otimizador_ufpa/resultados/convergencia_0_pareto_3_fitness_atualizada.pdf
- peerJ/otimizador_ufpa/resultados/convergencia_0_pareto_4.fig
- peerJ/otimizador_ufpa/resultados/convergencia_0_pareto_4_fitness_atualizada.fig
- peerJ/otimizador_ufpa/resultados/convergencia_0_pareto_4_fitness_atualizada.pdf
- peerJ/otimizador_ufpa/resultados/convergencia_0_pareto_5.fig
- peerJ/otimizador_ufpa/resultados/convergencia_0_pareto_5_fitness_atualizada.fig
- peerJ/otimizador_ufpa/resultados/convergencia_0_pareto_5_fitness_atualizada.pdf
- peerJ/otimizador_ufpa/resultados/convergencia_0_pareto_6.fig
- peerJ/otimizador_ufpa/resultados/convergencia_0_pareto_6_fitness_atualizada.fig
- peerJ/otimizador_ufpa/resultados/convergencia_0_pareto_6_fitness_atualizada.pdf
- peerJ/otimizador_ufpa/resultados/convergencia_0_pareto_7.fig
- peerJ/otimizador_ufpa/resultados/convergencia_0_pareto_7_fitness_atualizada.fig
- peerJ/otimizador_ufpa/resultados/convergencia_0_pareto_7_fitness_atualizada.pdf
- peerJ/otimizador_ufpa/resultados/convergencia_0_pareto_8.fig
- peerJ/otimizador_ufpa/resultados/convergencia_0_pareto_8_fitness_atualizada.fig
- peerJ/otimizador_ufpa/resultados/convergencia_0_pareto_8_fitness_atualizada.pdf
- peerJ/otimizador_ufpa/resultados/convergencia_0_pareto_9.fig
- peerJ/otimizador_ufpa/resultados/convergencia_0_pareto_9_fitness_atualizada.fig
- peerJ/otimizador_ufpa/resultados/convergencia_0_pareto_9_fitness_atualizada.pdf
- peerJ/otimizador_ufpa/resultados/lobo_alpha_seed_0_pareto_1.mat
- peerJ/otimizador_ufpa/resultados/lobo_alpha_seed_0_pareto_10.mat
- peerJ/otimizador_ufpa/resultados/lobo_alpha_seed_0_pareto_2.mat
- peerJ/otimizador_ufpa/resultados/lobo_alpha_seed_0_pareto_3.mat
- peerJ/otimizador_ufpa/resultados/lobo_alpha_seed_0_pareto_4.mat
- peerJ/otimizador_ufpa/resultados/lobo_alpha_seed_0_pareto_5.mat
- peerJ/otimizador_ufpa/resultados/lobo_alpha_seed_0_pareto_6.mat
- peerJ/otimizador_ufpa/resultados/lobo_alpha_seed_0_pareto_7.mat
- peerJ/otimizador_ufpa/resultados/lobo_alpha_seed_0_pareto_8.mat
- peerJ/otimizador_ufpa/resultados/lobo_alpha_seed_0_pareto_9.mat
- peerJ/otimizador_ufpa/resultados/resultado_lobo_alpha_seed_0_pareto_1.fig
- peerJ/otimizador_ufpa/resultados/resultado_lobo_alpha_seed_0_pareto_10.fig
- peerJ/otimizador_ufpa/resultados/resultado_lobo_alpha_seed_0_pareto_2.fig
- peerJ/otimizador_ufpa/resultados/resultado_lobo_alpha_seed_0_pareto_3.fig
- peerJ/otimizador_ufpa/resultados/resultado_lobo_alpha_seed_0_pareto_4.fig
- peerJ/otimizador_ufpa/resultados/resultado_lobo_alpha_seed_0_pareto_5.fig
- peerJ/otimizador_ufpa/resultados/resultado_lobo_alpha_seed_0_pareto_6.fig
- peerJ/otimizador_ufpa/resultados/resultado_lobo_alpha_seed_0_pareto_7.fig
- peerJ/otimizador_ufpa/resultados/resultado_lobo_alpha_seed_0_pareto_8.fig
- peerJ/otimizador_ufpa/resultados/resultado_lobo_alpha_seed_0_pareto_9.fig
- peerJ/otimizador_ufpa/resultados/resultados_para_todos_paretos.eps
- peerJ/otimizador_ufpa/resultados/resultados_para_todos_paretos.jpg
- peerJ/otimizador_ufpa/trata_resultados.m
- peerJ/otimizador_ufpa/Utils/
- peerJ/otimizador_ufpa/Utils/checkBounds.m
- peerJ/otimizador_ufpa/Utils/checkPredios.m
- peerJ/otimizador_ufpa/Utils/checkTrees.m
- peerJ/otimizador_ufpa/Utils/converte_arquivos_tabela.m
- peerJ/otimizador_ufpa/Utils/coord_ufpa.mat
- peerJ/otimizador_ufpa/Utils/CostFunctionSNR.m
- peerJ/otimizador_ufpa/Utils/distance2Points.m
- peerJ/otimizador_ufpa/Utils/melhorRede.mat
- peerJ/otimizador_ufpa/Utils/normalizar_desnormalizar.m
- peerJ/otimizador_ufpa/Utils/plot_regioes_arborizadas.m
- peerJ/otimizador_ufpa/Utils/randomPointInLatLong.m
- peerJ/otimizador_ufpa/Utils/randomPointInPolygon.m
- peerJ/otimizador_ufpa/Utils/regioes_arborizadas.mat
- peerJ/otimizador_ufpa/Utils/regioes_predios.mat
- peerJ/otimizador_ufpa/Utils/rota_barco.txt
- peerJ/otimizador_ufpa/Utils/rota_circular.txt
- peerJ/README.txt
- peerJ/SNR_mlp/
- peerJ/SNR_mlp/analise_resultados.asv
- peerJ/SNR_mlp/analise_resultados.m
- peerJ/SNR_mlp/grnn_snr.m
- peerJ/SNR_mlp/melhorRede.mat
- peerJ/SNR_mlp/old_mlp_snr_v2.asv
- peerJ/SNR_mlp/old_mlp_snr_v2.m
- peerJ/SNR_mlp/plot_rede.m
- peerJ/SNR_mlp/Resultados/
- peerJ/SNR_mlp/Resultados/grnn_entradas_12_UoD.mat
- peerJ/SNR_mlp/Resultados/grnn_entradas_2_12_UoD.mat
- peerJ/SNR_mlp/Resultados/grnn_entradas_2_5_12_FSPL_UoD.mat
- peerJ/SNR_mlp/Resultados/grnn_entradas_2_5_12_PLm_UoD.mat
- peerJ/SNR_mlp/Resultados/grnn_entradas_2_5_12_UoD.mat
- peerJ/SNR_mlp/Resultados/MLP/
- peerJ/SNR_mlp/Resultados/MLP/mlp_entradas_2_5_12_UoD_165.mat
- peerJ/SNR_mlp/Resultados/MLP/mlp_entradas_2_5_12_UoD_166.mat
- peerJ/SNR_mlp/Resultados/MLP/mlp_entradas_2_5_12_UoD_167.mat
- peerJ/SNR_mlp/Resultados/MLP/mlp_entradas_2_5_12_UoD_168.mat
- peerJ/SNR_mlp/Resultados/MLP/mlp_entradas_2_5_12_UoD_249.mat
- peerJ/SNR_mlp/Resultados/MLP/mlp_entradas_2_5_12_UoD_250.mat
- peerJ/SNR_mlp/Resultados/MLP/mlp_entradas_2_5_12_UoD_251.mat
- peerJ/SNR_mlp/Resultados/MLP/mlp_entradas_2_5_12_UoD_252.mat
- peerJ/SNR_mlp/Resultados/MLP/mlp_entradas_2_5_12_UoD_333.mat
- peerJ/SNR_mlp/Resultados/MLP/mlp_entradas_2_5_12_UoD_334.mat
- peerJ/SNR_mlp/Resultados/MLP/mlp_entradas_2_5_12_UoD_335.mat
- peerJ/SNR_mlp/Resultados/MLP/mlp_entradas_2_5_12_UoD_336.mat
- peerJ/SNR_mlp/Resultados/MLP/mlp_entradas_2_5_12_UoD_417.mat
- peerJ/SNR_mlp/Resultados/MLP/mlp_entradas_2_5_12_UoD_418.mat
- peerJ/SNR_mlp/Resultados/MLP/mlp_entradas_2_5_12_UoD_419.mat
- peerJ/SNR_mlp/Resultados/MLP/mlp_entradas_2_5_12_UoD_420.mat
- peerJ/SNR_mlp/Resultados/MLP/mlp_entradas_2_5_12_UoD_501.mat
- peerJ/SNR_mlp/Resultados/MLP/mlp_entradas_2_5_12_UoD_502.mat
- peerJ/SNR_mlp/Resultados/MLP/mlp_entradas_2_5_12_UoD_503.mat
- peerJ/SNR_mlp/Resultados/MLP/mlp_entradas_2_5_12_UoD_504.mat
- peerJ/SNR_mlp/Resultados/MLP/mlp_entradas_2_5_12_UoD_81.mat
- peerJ/SNR_mlp/Resultados/MLP/mlp_entradas_2_5_12_UoD_82.mat
- peerJ/SNR_mlp/Resultados/MLP/mlp_entradas_2_5_12_UoD_83.mat
- peerJ/SNR_mlp/Resultados/MLP/mlp_entradas_2_5_12_UoD_84.mat
- peerJ/SNR_mlp/Resultados/mlp_entradas_12_UoD.mat
- peerJ/SNR_mlp/Resultados/mlp_entradas_2_12_UoD.mat
- peerJ/SNR_mlp/Resultados/mlp_entradas_2_5_12_FSPL_UoD.mat
- peerJ/SNR_mlp/Resultados/mlp_entradas_2_5_12_PLm_UoD.mat
- peerJ/SNR_mlp/Resultados/mlp_entradas_2_5_12_UoD.mat
- peerJ/SNR_mlp/Utils/
- peerJ/SNR_mlp/Utils/crossvalGRNN.m
- peerJ/SNR_mlp/Utils/crossvalMLP.m
- peerJ/SNR_mlp/Utils/medicoes_drone.mat
- peerJ/SNR_mlp/Utils/old_crossvalMLP_v1.m
- peerJ/SNR_mlp/Utils/path_loss_exponent.m
- peerJ/SNR_mlp/Utils/R2calc.m
- peerJ/SNR_mlp/Utils/seeds.mat
- peerJ/SNR_mlp/Utils/seeds_10000.mat
