# Supplementary material for: Automatic spread factor and position definition for UAV gateway through computational intelligence approach to maximize signal-to-noise ratio in wooded environments
Source: PeerJ Comput Sci. 2024 Sep 27;10:e2237. doi: 10.7717/peerj-cs.2237 (PMC11622905; doi:10.7717/peerj-cs.2237)
Supplement: Supplemental Information 1 — The code (otimizador_ufpa) to run the adapted gwo optimizer for the UFPA scenario. - code "main.m" runs the optimizer - code "trata_resultados.m" plots the general analysis for all paretos - folder "resultados" contains the plots used in the draft and the results - obtained for the optimizer in .mat files The code (SNR_mlp) to train the grnn and mlp networks: - "old_mlp_snr_v2.m" trains the mlp networks - "grnn_snr.m" trains the grnn networks - "analise_resultados.m" generates the boxplot to compare grnn x mlp, then find the best network [file peerj-cs-10-2237-s001.zip › peerJ/otimizador_ufpa/Alcateia.m]

classdef Alcateia
    properties
        tamanhoAlcateia {mustBeNumeric, mustBeNonnegative, mustBeNonNan}
        lobo_alpha 
        lobo_beta  
        lobo_delta
        lobos           
        endnodes        {mustBeNumeric, mustBeNonNan}
        numMaxUavs      {mustBeNumeric, mustBeNonnegative, mustBeNonNan}
        dim             {mustBeNumeric, mustBeNonnegative, mustBeNonNan}
        a               {mustBeNumeric, mustBeNonNan}
        W               {mustBeNumeric, mustBeNonnegative, mustBeNonNan}
        coord_ufpa          {mustBeNumeric, mustBeNonNan}
        regioes_arborizadas {mustBeNumeric, mustBeNonNan}
        regioes_prediais    {mustBeNumeric, mustBeNonNan}
    end
    methods (Static)
        function [fig_convergencia,l] = plot_convergencia(obj,varargin)
            Convergence_curve = varargin{1};
            fitness_iteracao  = varargin{2};
            maxIter  = varargin{3};
            frentePareto = varargin{4};
            fig_convergencia  = figure('Position', [680,458,811,573], 'Name','Convergência','Visible','on');
            
            figure(fig_convergencia);
            hold on
            ylim([-2,.5]);
            xlim([0,maxIter+5]);
            box on;
            plot(1:maxIter, Convergence_curve,'bo-','MarkerSize',8,'LineWidth',2);
            plot((1:maxIter) .* ones(1,obj.tamanhoAlcateia)',fitness_iteracao,'.k','MarkerSize',8,'LineWidth',2)
            hold off
            ax = gca;
            ax.FontSize = 24;
            xlabel('Iteration','FontSize',24);
            ylabel('Fitness','FontSize',24);
            title(['Pareto: ' num2str(frentePareto)],'FontSize', 28);
            l = legend('Best Fitness','Population Fitness','FontSize',22,'Location','northeast','Orientation','Vertical');
        end
        
        function fig_resultado = geoplot(obj,varargin)
           objInicial = varargin{1};
           frentePareto = varargin{2};
           ub = [-1.4593977461987815,-48.43537998496386]; 
           lb = [-1.4792405107732602, -48.45978344087134];
           rota_circular       = readmatrix('rota_circular.txt');
           rota_barco          = readmatrix('rota_barco.txt');
           fig_resultado = figure('Name','Resultado','Visible','on');
           gx = geoaxes;
           geoplot(rota_circular(:,2),rota_circular(:,1),'linewidth',2);
           hold on
           geoplot(rota_barco(:,2),rota_barco(:,1),'r','linewidth',2);
           geoplot(obj.endnodes(:,1),obj.endnodes(:,2),'mo','markersize',10,'linewidth',2);
           geoplot(objInicial.lobo_alpha.latitude,objInicial.lobo_alpha.longitude,'dg','MarkerSize',10,'LineWidth',2);
           geoplot(obj.lobo_alpha.latitude,obj.lobo_alpha.longitude,'dy','MarkerSize',10,'LineWidth',2)
           title(['UAV Optimization Pareto: ' num2str(frentePareto)],'FontSize',28);
           l = legend('Bus Route','Boat Route','Endnodes',...
                      'Initial UAVs','Final UAVs','Location','northwest',...
                      'FontSize',24);
           set(l,...
               'Position',...
               [0.324826388888889 0.689858084857237 0.0645833322002227 0.0893042550527666]);
           geolimits([lb(1),ub(1)],[lb(2),ub(2)]);
           gx.Basemap = 'satellite';
        end

    end
    methods
        function obj = CalcFitness(obj,varargin)                                  
            SNRmax     = 10;
            for i=1:obj.tamanhoAlcateia
                objetivo1 = mean(max(obj.lobos(i).SNR,[],1))/SNRmax;
                objetivo2 = 1 - (obj.lobos(i).numUavs/obj.numMaxUavs);
                obj.lobos(i).fitness =  - obj.W * objetivo1 - (1 - obj.W) * objetivo2;
            end
        end
        
        function obj = sortLobos(obj)
            [~, ind] = sort([obj.lobos.fitness],'ascend');
            obj.lobos = obj.lobos(ind);
        end
        
        function obj = atualizaLobo(obj,varargin)
            indiceLobo = varargin{1};
            campo  = fieldnames(obj.lobos(indiceLobo));
            
            for i = 1:length(campo) - 2
                if i == 1
                    % Se i = 1, atualizar o número de drones
                    r1 = rand(3,1);
                    r2 = rand(3,1);
                    A = 2*obj.a*r1-obj.a;  % Equation (3.3)
                    C = 2*r2;

                    D = [abs(C(1)*obj.lobo_alpha.numUavs - obj.lobos(indiceLobo).numUavs);
                         abs(C(2)*obj.lobo_beta.numUavs  - obj.lobos(indiceLobo).numUavs);
                         abs(C(3)*obj.lobo_delta.numUavs - obj.lobos(indiceLobo).numUavs)];
                    AD = (A.*D);

                    X = [obj.lobo_alpha.numUavs- AD(1);
                         obj.lobo_beta.numUavs - AD(2);
                         obj.lobo_delta.numUavs- AD(3)];

                    h = round(mean(X));
                    if h < 1
                        h = 1;
                    elseif h > obj.numMaxUavs
                        h = 10;
                    end
                    obj.lobos(indiceLobo).numUavs = h;
                    
                    obj = obj.alteraUavLobo(indiceLobo);
                elseif i > 1
                    % Se i > 1, atualiza as demais dimensões do problema
                    comprimento_maximo = max([obj.lobo_alpha.numUavs,...
                                              obj.lobo_beta.numUavs, ...
                                              obj.lobo_delta.numUavs,...
                                              obj.lobos(indiceLobo).numUavs]);
                                          
                    holder_lobo_alpha = repmat(obj.lobo_alpha.(campo{i}),comprimento_maximo,1);
                    holder_lobo_alpha = holder_lobo_alpha(1:comprimento_maximo,:);
                    
                    holder_lobo_beta = repmat(obj.lobo_beta.(campo{i}),comprimento_maximo,1);
                    holder_lobo_beta = holder_lobo_beta(1:comprimento_maximo,:);
                    
                    holder_lobo_delta = repmat(obj.lobo_delta.(campo{i}),comprimento_maximo,1);
                    holder_lobo_delta = holder_lobo_delta(1:comprimento_maximo,:);
                    
                    holder_lobo = repmat(obj.lobos(indiceLobo).(campo{i}),comprimento_maximo,1);
                    holder_lobo = holder_lobo(1:comprimento_maximo,:);
                    
                    
                    r1 = rand(3,1);
                    r2 = rand(3,1);
                    A = 2*obj.a*r1-obj.a;  % Equation (3.3)
                    C = 2*r2;
                    
                    D1 = abs(C(1)*holder_lobo_alpha - holder_lobo);
                    D2 = abs(C(2)*holder_lobo_beta  - holder_lobo);
                    D3 = abs(C(3)*holder_lobo_delta - holder_lobo);
                    
                    AD1 = (A(1)*D1);
                    AD2 = (A(2)*D2);
                    AD3 = (A(3)*D3);
                    
                    if i == 3 || i == 4
                        AD = AD/1000;
                        X1 = holder_lobo_alpha- AD1/1000;
                        X2 = holder_lobo_beta - AD2/1000;
                        X3 = holder_lobo_delta- AD3/1000;
                    else
                        X1 = holder_lobo_alpha- AD1;
                        X2 = holder_lobo_beta - AD2;
                        X3 = holder_lobo_delta- AD3;
                    end

                    holder_lobo = (X1+X2+X3)/3;
                    obj.lobos(indiceLobo).(campo{i}) = holder_lobo(1:obj.lobos(indiceLobo).numUavs,:);
                    if i == 5
                        obj.lobos(indiceLobo).(campo{i}) = round(obj.lobos(indiceLobo).(campo{i}));
                    end
                end
            end
        end      
        
        function obj = checkBounds(obj,varargin)
            indiceLobo = varargin{1};                        
            for i = 1:obj.lobos(indiceLobo).numUavs
                %% verificar se a posição do drone está dentro da ufpa
                inUFPA = inpolygon(obj.lobos(indiceLobo).latitude(i), ...
                                   obj.lobos(indiceLobo).longitude(i),...
                                   obj.coord_ufpa(:,1),               ...
                                   obj.coord_ufpa(:,2));
                if inUFPA
                    % dentro da ufpa, não faz nada
                else
                    % Fora da ufpa, corrige a posição utilizando a
                    % coordenada mais próxima.
                    distancias = sqrt(sum(                                       ...
                    (obj.coord_ufpa - [obj.lobos(indiceLobo).latitude(i),        ...
                                       obj.lobos(indiceLobo).longitude(i)]).^2,2)...
                                      );
                    menordist = min(distancias);
                    obj.lobos(indiceLobo).latitude(i) = obj.coord_ufpa(find(distancias==menordist,1),1);
                    obj.lobos(indiceLobo).longitude(i)= obj.coord_ufpa(find(distancias==menordist,1),2);
                end
                %% verificar se a posição do drone está dentro de uma região arborizada
                for identificador=1:length(unique(obj.regioes_arborizadas(:,3)))
                    inArvore = inpolygon(obj.lobos(indiceLobo).latitude(i), ...
                                        obj.lobos(indiceLobo).longitude(i),...
                                        obj.regioes_arborizadas(obj.regioes_arborizadas(:,3)==identificador,1),...
                                        obj.regioes_arborizadas(obj.regioes_arborizadas(:,3)==identificador,2));
                    if inArvore
                        ub = 60;
                        lb = 25;
                        Flag4ub=obj.lobos(indiceLobo).altura(i) > ub;
                        Flag4lb=obj.lobos(indiceLobo).altura(i) < lb;
                        obj.lobos(indiceLobo).altura(i)=(obj.lobos(indiceLobo).altura(i).*(~(Flag4ub+Flag4lb)))+ub.*Flag4ub+lb.*Flag4lb;
                        break
                    end
                end
                
                %% verificar se a posição do drone está dentro de uma região de prédios
    
                for identificador=1:size(unique(obj.regioes_prediais(:,3)))
                    inPredio = inpolygon(obj.lobos(indiceLobo).latitude(i), ...
                                         obj.lobos(indiceLobo).longitude(i),...
                                         obj.regioes_prediais(obj.regioes_prediais(:,3)==identificador,1),...
                                         obj.regioes_prediais(obj.regioes_prediais(:,3)==identificador,2));

                    if inPredio
                        ub = 60;
                        lb = 12;
                        Flag4ub=obj.lobos(indiceLobo).altura(i) > ub;
                        Flag4lb=obj.lobos(indiceLobo).altura(i) < lb;
                        obj.lobos(indiceLobo).altura(i)=(obj.lobos(indiceLobo).altura(i).*(~(Flag4ub+Flag4lb)))+ub.*Flag4ub+lb.*Flag4lb;
                        break
                    end
                end
                
                if ~inPredio && ~inArvore
                    ub = 60;
                    lb = 6;
                    Flag4ub=obj.lobos(indiceLobo).altura(i) > ub;
                    Flag4lb=obj.lobos(indiceLobo).altura(i) < lb;
                    obj.lobos(indiceLobo).altura(i)=(obj.lobos(indiceLobo).altura(i).*(~(Flag4ub+Flag4lb)))+ub.*Flag4ub+lb.*Flag4lb;
                end

                %% verificar os limiares de SF
                ub = obj.endnodes(:,end)';
                lb = 8;
                Flag4ub=obj.lobos(indiceLobo).SFs > ub;
                Flag4lb=obj.lobos(indiceLobo).SFs < lb;
                obj.lobos(indiceLobo).SFs=(obj.lobos(indiceLobo).SFs.*(~(Flag4ub+Flag4lb)))+ub.*Flag4ub+lb.*Flag4lb;
            end
        end

        function obj = alteraUavLobo(obj,varargin)
            indiceLobo = varargin{1};
            
            if obj.lobos(indiceLobo).numUavs > obj.numMaxUavs
                obj.lobos(indiceLobo).numUavs = obj.numMaxUavs;
            elseif obj.lobos(indiceLobo).numUavs < 1
                obj.lobos(indiceLobo).numUavs = 1;
            end
            
            if length(obj.lobos(indiceLobo).altura) > obj.lobos(indiceLobo).numUavs
                obj.lobos(indiceLobo) = obj.lobos(indiceLobo).removeUav(length(obj.lobos(indiceLobo).altura) - obj.lobos(indiceLobo).numUavs);
            elseif length(obj.lobos(indiceLobo).altura) < obj.lobos(indiceLobo).numUavs
                numUav2Add = obj.lobos(indiceLobo).numUavs - length(obj.lobos(indiceLobo).altura);
                obj.lobos(indiceLobo) = obj.lobos(indiceLobo).addUav(...
                    numUav2Add,obj.lobo_alpha,obj.lobo_beta,obj.lobo_delta,obj.a);
            end            
        end
       
        function obj = atualizaLobos(obj)
            for i=1:obj.tamanhoAlcateia
                obj=obj.atualizaLobo(i);
                obj=obj.checkBounds(i);
                obj.lobos(i).SNR = obj.lobos(i).CalcSNR(obj.endnodes);
            end
        end
    end
end

%objAlcateia.W * mean(max(objAlcateia.lobos(1).SNR))/10; + (1 - objAlcateia.W) * (1-(1/objAlcateia.numMaxUavs))
