# Supplementary material for: Automatic spread factor and position definition for UAV gateway through computational intelligence approach to maximize signal-to-noise ratio in wooded environments
Source: PeerJ Comput Sci. 2024 Sep 27;10:e2237. doi: 10.7717/peerj-cs.2237 (PMC11622905; doi:10.7717/peerj-cs.2237)
Supplement: Supplemental Information 1 — The code (otimizador_ufpa) to run the adapted gwo optimizer for the UFPA scenario. - code "main.m" runs the optimizer - code "trata_resultados.m" plots the general analysis for all paretos - folder "resultados" contains the plots used in the draft and the results - obtained for the optimizer in .mat files The code (SNR_mlp) to train the grnn and mlp networks: - "old_mlp_snr_v2.m" trains the mlp networks - "grnn_snr.m" trains the grnn networks - "analise_resultados.m" generates the boxplot to compare grnn x mlp, then find the best network [file peerj-cs-10-2237-s001.zip › peerJ/otimizador_ufpa/Lobo.m]

classdef Lobo
    properties
        numUavs   {mustBeNonNan,mustBeNumeric}
        altura    {mustBeNonNan,mustBeNumeric}
        latitude  {mustBeNonNan,mustBeNumeric}
        longitude {mustBeNonNan,mustBeNumeric}
        SFs       {mustBeNonNan,mustBeNumeric}              
        SNR       {mustBeNonNan,mustBeNumeric}
        fitness   {mustBeNonNan,mustBeNumeric}
    end 
    
    methods
        function lobo = CreateLobo(obj,varargin)            
 
            load('regioes_arborizadas.mat','regioes_arborizadas')
            load('regioes_predios.mat','regioes_predios')
            load('coord_ufpa.mat','coord_ufpa')            
            regioes_arborizadas = table2array(regioes_arborizadas);
            regioes_prediais = table2array(regioes_predios);
            
            numMaxUavs = varargin{1};
            endnodes   = varargin{2};
                        
            obj.numUavs = randi([1,numMaxUavs]);
            uav = zeros(obj.numUavs,3);
            devices_sf = zeros(obj.numUavs, size(endnodes,1));
            for i = 1:obj.numUavs
                uav(i,2:3) = randomPointInLatLong(coord_ufpa(:,1),coord_ufpa(:,2));
                inTrees = checkTrees(uav(i,2:3), regioes_arborizadas);
                if inTrees
                    uav(i,1)= 25 + (60-25).*rand(1,1);                    
                else
                    inPredio = checkPredios(uav(i,2:3), regioes_prediais);
                    if inPredio
                        uav(i,1)= 18 + (60-18).*rand(1,1);                    
                    else
                        uav(i,1)= 6 + (60-6).*rand(1,1);
                    end
                end                
                
                for j = 1:size(endnodes,1)
                    % Select random SF values between 8 and 11 for each end node
                    devices_sf(i,j) = randi([8,endnodes(j,end)], 1, 1);                        
                end 
                
            end
            obj.altura    = uav(:,1);
            obj.latitude  = uav(:,2);
            obj.longitude = uav(:,3);
            obj.SFs       = devices_sf;
            obj.SNR       = CalcSNR(obj,endnodes);
            
            lobo = sortUav(obj);
        end
        
        function snr = CalcSNR(obj,varargin)
            load('melhorRede.mat','rede_mlp')
            endnodes = varargin{1};
            distances = zeros(obj.numUavs,size(endnodes,1));
            for i = 1:obj.numUavs
                distances(i,:) = distance2Points(endnodes(:,1),endnodes(:,2),    ...
                                        obj.latitude(i),obj.longitude(i));
            end
            distances = sqrt((obj.altura.^2) + (distances.^2));
            
            snr = zeros(obj.numUavs, size(endnodes,1));
            for i = 1:obj.numUavs
                for j = 1:size(endnodes,1)
                    entradas = [obj.altura(i), obj.SFs(i,j), distances(i,j) 1]';
                    posi6  = entradas(1,:) <= 12  & entradas(3,:) >= 200;
                    posi24 = entradas(1,:) > 12  & entradas(1,:) <= 24 & entradas(3,:) >= 500;
                    posi42 = entradas(1,:) > 24  & entradas(1,:) <= 42 & entradas(3,:) >= 550;
                    posi60 = entradas(1,:) > 42  & entradas(1,:) <= 60 & entradas(3,:) >= 600;
                    if posi6 || posi24 || posi42 || posi60
                        snr(i,j) = 0;
                    else
                        snr(i,j) = sim(rede_mlp,entradas);
                    end
                    if snr(i,j) > 10                       
                       snr(i,j) = 10;
                    end
                end
            end
        end
        
        function lobo = sortUav(obj,varargin)
            lobo = [obj.altura, obj.latitude,   ...
                    obj.longitude, obj.SFs, obj.SNR];
            lobo = [lobo sum(lobo(:,11:17),2)];
            lobo = sortrows(lobo,size(lobo,2),'descend');
            obj.altura    = lobo(:,1);
            obj.latitude  = lobo(:,2);
            obj.longitude = lobo(:,3);
            obj.SFs       = lobo(:,4:10);
            obj.SNR       = lobo(:,11:end-1);
            lobo = obj;
        end               
        
        function obj = removeUav(obj,varargin)
            numUav2Remove = varargin{1};
            if numUav2Remove >= 10
                numUav2Remove = 9;
            end
            if nargin > 2
                %
                %
                %
            else
                obj.altura    = obj.altura(1:end-numUav2Remove,:);
                obj.latitude  = obj.latitude(1:end-numUav2Remove,:);
                obj.longitude = obj.longitude(1:end-numUav2Remove,:);
                obj.SFs       = obj.SFs(1:end-numUav2Remove,:);
                obj.SNR       = obj.SNR(1:end-numUav2Remove,:);
            end                                                    
        end
        
        function obj = addUav(obj,varargin)
            campo  = fieldnames(obj);
            numUav2Add = varargin{1};
            loboAlpha      = varargin{2};
            loboBeta       = varargin{3};
            loboDelta      = varargin{4};
            a          = varargin{5};
            
            for i=1:numUav2Add
                for j=2:length(campo)-2
                    r1 = rand(3,1);
                    r2 = rand(3,1);
                    A = 2*a*r1-a;  % Equation (3.3)
                    C = 2*r2;
                    
                    D = [abs(C(1)*loboAlpha.(campo{j})(1,:) - obj.(campo{j})(1,:));
                         abs(C(2)*loboBeta.(campo{j})(1,:)  - obj.(campo{j})(1,:));
                         abs(C(3)*loboDelta.(campo{j})(1,:) - obj.(campo{j})(1,:))];
                    AD = (A.*D);
            
                    X1 = loboAlpha.(campo{j})(1,:)- AD(1,:);
                    X2 = loboBeta.(campo{j})(1,:) - AD(2,:);
                    X3 = loboDelta.(campo{j})(1,:)- AD(3,:);
                    X  = (X1+X2+X3)/3;
                    obj.(campo{j}) = [obj.(campo{j}); X];
                end
            end
        end
    end
end
