# Supplementary material for: Automatic spread factor and position definition for UAV gateway through computational intelligence approach to maximize signal-to-noise ratio in wooded environments
Source: PeerJ Comput Sci. 2024 Sep 27;10:e2237. doi: 10.7717/peerj-cs.2237 (PMC11622905; doi:10.7717/peerj-cs.2237)
Supplement: Supplemental Information 1 — The code (otimizador_ufpa) to run the adapted gwo optimizer for the UFPA scenario. - code "main.m" runs the optimizer - code "trata_resultados.m" plots the general analysis for all paretos - folder "resultados" contains the plots used in the draft and the results - obtained for the optimizer in .mat files The code (SNR_mlp) to train the grnn and mlp networks: - "old_mlp_snr_v2.m" trains the mlp networks - "grnn_snr.m" trains the grnn networks - "analise_resultados.m" generates the boxplot to compare grnn x mlp, then find the best network [file peerj-cs-10-2237-s001.zip › peerJ/otimizador_ufpa/main.m]

clc,clear, close all

addpath Utils
addpath resultados
%% load data

rota_circular       = readmatrix('G:\Meu Drive\UFPA\03_Doutorado\Codigos\dados\rotas\rota_circular.txt');
rota_barco          = readmatrix('G:\Meu Drive\UFPA\03_Doutorado\Codigos\dados\rotas\rota_barco.txt');

eletroposto_ginasio  = [-1.4736035365632592, -48.4555888215636  ];
eletroposto_ceamazon = [-1.466981859031962,  -48.446686534925924];
sistema_fotovoltaico = [-1.4665669280981273, -48.44658024036278 ];
sistema_baterias     = [-1.4665945646623229, -48.44647746474021 ];
seed = 0;
rng(seed);        
ind_posi_o = randi(size(rota_circular,1),[1,2]);
ind_posi_b = randi(size(rota_barco,1));
posi_onibus = rota_circular(ind_posi_o,:);
posi_barco  = rota_barco(ind_posi_b,:);

payload    = [125, 125, 53, 53, 23, 23, 23]';

endnodes = [eletroposto_ginasio;                                        ...
            eletroposto_ceamazon;                                       ...
            sistema_fotovoltaico;                                       ... 
            sistema_baterias;                                           ...
            posi_onibus(:,2), posi_onibus(:,1);                         ...
            posi_barco(2), posi_barco(1);                               ...
            ];

endnodes = [endnodes, payload];
device_ub = zeros(size(endnodes,1),1);

% 
sf11 = 51;
sf10 = 51;
sf9  = 115;
sf8  = 222;

payload_sf = [ sf8; sf9; sf10; sf11 ];
sfs        = [8, 9, 10, 11];

for j = 1:size(endnodes,1)
    indices = payload_sf >= endnodes(j,3);
    device_ub(j) = max(sfs(indices));
end

endnodes = [endnodes, device_ub];
clearvars -except endnodes
%% load mapped building and wooded regions
load('regioes_arborizadas.mat','regioes_arborizadas')
load('regioes_predios.mat','regioes_predios')
load('coord_ufpa.mat','coord_ufpa')
regioes_arborizadas = table2array(regioes_arborizadas);
regioes_prediais = table2array(regioes_predios);
%% create Wolf Pack object
objAlcateia = Alcateia; % create Wolf Pack object
objLobo=Lobo;           % create Wolf object
objAlcateia.tamanhoAlcateia = 30; % define search agents
objAlcateia.lobo_alpha      = objLobo.empty(1,0); % create empty alpha wolf
objAlcateia.lobo_beta       = objLobo.empty(1,0); % create empty beta wolf
objAlcateia.lobo_delta      = objLobo.empty(1,0); % create empty delta wolf
objAlcateia.lobos           = objLobo.empty(objAlcateia.tamanhoAlcateia,0); % create empty wolf pack
objAlcateia.endnodes        = endnodes; % define endnodes
objAlcateia.numMaxUavs      = 10; % define max numbers of uavs
objAlcateia.dim             =  5; % define problem dimension 5 - nº uav, height, lat, lon, SF
objAlcateia.coord_ufpa      = coord_ufpa; % define UFPA perimeter
objAlcateia.regioes_prediais= regioes_prediais; % define building regions
objAlcateia.regioes_arborizadas = regioes_arborizadas; % define wooded regions

clear endnodes coord_ufpa regioes_prediais regioes_arborizadas regioes_predios

numParetos = 10; % define number of paretos
max_iter   = 50; % define iterations number
elitismo = 0;    % define elitism 0 or 1

for i = 1:objAlcateia.tamanhoAlcateia
   objAlcateia.lobos(i,1) = objLobo.CreateLobo(objAlcateia.numMaxUavs,objAlcateia.endnodes); % initialize random wolf pack
end
%%
objAlcateiaInicial = objAlcateia;       % store initial wolf pack for diferent paretos analysis
convergence_curve  = zeros(max_iter,1); % define convergence curve holder
fitness_iteracao   = zeros(objAlcateia.tamanhoAlcateia,max_iter); % define fitness holder
 for  frentePareto = 1:numParetos
     disp(['Pareto: ' num2str(frentePareto)]);
     objAlcateia   = objAlcateiaInicial;  % define wolf pack for pareto front
     objAlcateia.W = frentePareto/numParetos; % define objective weights
     
     % update initial wolf pack wolves for each pareto
     objAlcateiaInicial.W = frentePareto/numParetos;
     objAlcateiaInicial   = objAlcateiaInicial.CalcFitness();

     objAlcateiaInicial   = sortLobos(objAlcateiaInicial);
     
     objAlcateiaInicial.lobo_alpha = objAlcateiaInicial.lobos(1);
     objAlcateiaInicial.lobo_beta  = objAlcateiaInicial.lobos(2);
     objAlcateiaInicial.lobo_delta = objAlcateiaInicial.lobos(3);     
     
     iteracao = 1; % loop counter 
     while iteracao <= max_iter % start optimization
         
         objAlcateia   = objAlcateia.CalcFitness(); % calculate wolf pack fitness

         objAlcateia   = sortLobos(objAlcateia);    % sort wolves ascending
         
         %%%%%%%%%%%%%%%%%%%%%%%%%% elitismo
         if elitismo
             % if elitism keep the best solution until find a better one
             if iteracao == 1
                     objAlcateia.lobo_alpha = objAlcateia.lobos(1); 
             else
                 if objAlcateia.lobos(1).fitness > objAlcateia.lobo_alpha.fitness
                    objAlcateia.lobo_alpha = objAlcateia.lobos(1);
                 end
             end
         else
             % if not elitism updates alpha wolf
             objAlcateia.lobo_alpha = objAlcateia.lobos(1);
             objetivo1 = mean(max(objAlcateia.lobo_alpha.SNR,[],1))/10;
             objetivo2 = 1-(objAlcateia.lobo_alpha.numUavs/objAlcateia.numMaxUavs);
             sprintf('Fitness Alpha: %0.4f | Objetivo1 %0.4f | Objetivo 2 %0.4f', objAlcateia.lobo_alpha.fitness, objetivo1, objetivo2)
             
         end
         %%%%%%%%%%%%%%%%%%%%%%%%%
         
         objAlcateia.lobo_beta  = objAlcateia.lobos(2); % updates beta wolf
         objAlcateia.lobo_delta = objAlcateia.lobos(3); % updates deta wolf
         
         convergence_curve(iteracao)=objAlcateia.lobo_alpha.fitness; % store convergence curve
         fitness_iteracao(:,iteracao) = [objAlcateia.lobos.fitness]'; % store generation fitness
         objAlcateia.a = 2-iteracao*((2)/max_iter); % a decreases linearly from 2 to 0
                  
         objAlcateia = objAlcateia.atualizaLobos(); % update wolves in the pack
         
         iteracao=iteracao+1; % updates epoch
     end
%%%%%%%%%%%%%%%%%%%%%%%%%%%%%%%%%%%%%%%%%%
% Descomentar abaixo para salvar os resultados ótimos para cada pareto.
% Uncomment below to save the best results for each pareto's front
%      lobo_alpha_otimizado  = objAlcateia.lobo_alpha;
%      pop_fitness_otimizado = [objAlcateia.lobos.fitness];
%      lobo_alpha_inicial    = objAlcateiaInicial.lobo_alpha;
%      
%      nome = ['lobo_alpha_seed_' num2str(seed) '_pareto_' num2str(frentePareto) '.mat'];
%      save(fullfile('resultados',nome),...
%           'lobo_alpha_otimizado', 'pop_fitness_otimizado','lobo_alpha_inicial');
%      clear lobo_alpha_otimizado pop_fitness_otimizado lobo_alpha_inicial
%%%%%%%%%%%%%%%%%%%%%%%%%%%%%%%%%%%%%%%%%%
     % plot convergence
     [fig_convergencia,l] = objAlcateia.plot_convergencia(objAlcateia,...
                                                     convergence_curve, ...
                                                     fitness_iteracao,  ...                                                     
                                                     max_iter,          ...
                                                     frentePareto);
%%%%%%%%%%%%%%%%%%%%%%%%%%%%%%%%%%%%%%%%%%
% Descomentar para salvar a fig convergência - uncomment below
% to save convergence figure
     % nome = ['convergencia_' num2str(seed) '_pareto_' num2str(frentePareto) '_fitness_atualizada.pdf'];
     % saveas(fig_convergencia,fullfile('resultados',nome));
     % close Convergência
     % plot post optimization results
     fig_resultado = objAlcateia.geoplot(objAlcateia,objAlcateiaInicial,frentePareto);
%%%%%%%%%%%%%%%%%%%%%%%%%%%%%%%%%%%%%%%%%%
% Descomentar para salvar a fig do posicionamento final - uncomment below
% to save final positioning figure
%      nome = ['resultado_lobo_alpha_seed_' num2str(seed) '_pareto_' num2str(frentePareto) '.fig'];
%      saveas(fig_resultado,fullfile('resultados',nome));
%      close Resultado
 end

 % position fig 680,458,811,573
 % position leg 0.35165141856067,0.927779851712116,0.623921070234108,0.071553226696882
 % position title 6.882809132391092,1.021265854122994,0
