# Supplementary material for: Automatic spread factor and position definition for UAV gateway through computational intelligence approach to maximize signal-to-noise ratio in wooded environments
Source: PeerJ Comput Sci. 2024 Sep 27;10:e2237. doi: 10.7717/peerj-cs.2237 (PMC11622905; doi:10.7717/peerj-cs.2237)
Supplement: Supplemental Information 1 — The code (otimizador_ufpa) to run the adapted gwo optimizer for the UFPA scenario. - code "main.m" runs the optimizer - code "trata_resultados.m" plots the general analysis for all paretos - folder "resultados" contains the plots used in the draft and the results - obtained for the optimizer in .mat files The code (SNR_mlp) to train the grnn and mlp networks: - "old_mlp_snr_v2.m" trains the mlp networks - "grnn_snr.m" trains the grnn networks - "analise_resultados.m" generates the boxplot to compare grnn x mlp, then find the best network [file peerj-cs-10-2237-s001.zip › peerJ/otimizador_ufpa/trata_resultados.m]

clc, clear, close all

addpath Utils resultados

%% load post optimization results
resultados = ls(fullfile('resultados','*.mat'));
SNRmax = 10;
metricas = zeros(10,10);

%% calculate mean results before and after optimization
for i=1:size(resultados,1)
    h = split(resultados(i,:),' ');
    % gambiarra
    a = split(resultados(i,:),'_');
    b = split(a{end},'.');
    c = str2double(b{1});
    % gambiarra
    h = h{1};
%     disp(h)
    load(h);
        
    cobertura_inicial = sum(max(lobo_alpha_inicial.SNR~=0,[],1))/size(lobo_alpha_inicial.SNR,2);
    meanSNR_inicial   = mean(max(lobo_alpha_inicial.SNR,[],1));
    
    cobertura_otimizado   = sum(max(lobo_alpha_otimizado.SNR~=0,[],1))/size(lobo_alpha_inicial.SNR,2);
    meanSNR_otimizado     = mean(max(lobo_alpha_otimizado.SNR,[],1));
    
    snrDif = ((meanSNR_otimizado - meanSNR_inicial)/meanSNR_inicial)*100;
    coverageDif = ((cobertura_otimizado - cobertura_inicial)/cobertura_inicial)*100;
    
    altura_inicial = mean(lobo_alpha_inicial.altura);
    altura_otimizado = mean(lobo_alpha_otimizado.altura);
    
    sprintf('Pareto: %i Cobertura Inicial %0.2f | Cobertura Otimizada: %0.2f \r\n Média SNR Incial: %0.2f | Média SNR Otimizada: %0.2f' ...
            ,i,cobertura_inicial,cobertura_otimizado, meanSNR_inicial, meanSNR_otimizado)
    
    metricas(c,1) = cobertura_inicial;
    metricas(c,2) = cobertura_otimizado;
    metricas(c,3) = meanSNR_inicial;
    metricas(c,4) = meanSNR_otimizado;
    metricas(c,5) = lobo_alpha_inicial.numUavs;
    metricas(c,6) = lobo_alpha_otimizado.numUavs;
    metricas(c,7) = mean(max(lobo_alpha_inicial.SFs,[],1));
    metricas(c,8) = mean(max(lobo_alpha_otimizado.SFs,[],1));
    metricas(c,9) = altura_inicial;
    metricas(c,10) = altura_otimizado;
end

%% Plot Optimization results
figure(1)
subplot(2,2,1);
bar(metricas(:,1:2)*100);
% xlabel('Pareto Front','FontSize',18)
ylabel('Coverage (%)','FontSize',18)
ylim([0,100])
grid on

subplot(2,2,2);
bar(metricas(:,3:4));
% xlabel('Pareto Front','FontSize',18)
ylabel('Devices Mean SNR (dB)','FontSize',18)
ylim([0,10]);
grid on

subplot(2,2,3);
bar(metricas(:,5:6));
xlabel('Pareto Front','FontSize',18)
ylabel('Uav Number','FontSize',18)
ylim([0,10]);
grid on

subplot(2,2,4);
bar(metricas(:,7:8));
xlabel('Pareto Front','FontSize',18)
ylabel('Devices mean SFs','FontSize',18)
ylim([8,11]);
grid on

ax = gcf;
ax.Children(1).FontSize = 18;
ax.Children(2).FontSize = 18;
ax.Children(3).FontSize = 18;
ax.Children(4).FontSize = 18;
l = legend('Initial','Optimized','Location','northoutside','Orientation','horizontal','fontsize',18);
legend('boxoff');
set(l,...
    'Position',[0.446056544490247 0.954802699275994 0.139583330756674 0.0363447550115554]...
    );

figure(2)
bar(metricas(:,9:10));
% xlabel('Pareto Front','FontSize',18)
ylabel('Height (m)','FontSize',18)
ylim([0,100])
grid on
