# Supplementary material for: Automatic spread factor and position definition for UAV gateway through computational intelligence approach to maximize signal-to-noise ratio in wooded environments
Source: PeerJ Comput Sci. 2024 Sep 27;10:e2237. doi: 10.7717/peerj-cs.2237 (PMC11622905; doi:10.7717/peerj-cs.2237)
Supplement: Supplemental Information 1 — The code (otimizador_ufpa) to run the adapted gwo optimizer for the UFPA scenario. - code "main.m" runs the optimizer - code "trata_resultados.m" plots the general analysis for all paretos - folder "resultados" contains the plots used in the draft and the results - obtained for the optimizer in .mat files The code (SNR_mlp) to train the grnn and mlp networks: - "old_mlp_snr_v2.m" trains the mlp networks - "grnn_snr.m" trains the grnn networks - "analise_resultados.m" generates the boxplot to compare grnn x mlp, then find the best network [file peerj-cs-10-2237-s001.zip › peerJ/otimizador_ufpa/Utils/checkBounds.m]

function Positions = checkBounds(Positions, coord_ufpa, regioes_arborizadas, regioes_predios, device_ub)
    % Função para checkar se os limiares das variáveis estão corretos
    % regioes_arborizadas.latitude(regioes_arborizadas.ID==1)
    %
    %
    %
    
    %% verificar se a posição do drone está dentro da ufpa
    
    inUFPA = inpolygon(Positions(1,3),...
                          Positions(1,4),...
                          coord_ufpa(:,1),...
                          coord_ufpa(:,2));
    if inUFPA
%        disp('Dentro da UFPA');
    else
%         disp('Fora da UFPA');
        distancias = sqrt(sum((coord_ufpa - Positions(1,3:4)).^2,2));
        menordist = min(distancias);
%         disp(distancias(distancias==menordist));
        Positions(:,3:4) = ones(length(Positions(:,3:4)),1)*coord_ufpa(distancias==menordist,:); 
    end
    
    %% verificar se a posição do drone está dentro de uma região arborizada
    
    for identificador=1:size(unique(regioes_arborizadas(:,3)))
        % Verificando se a coordenada está dentro do polígono
        inArvore = inpolygon(Positions(1,3),...
                              Positions(1,4),...
                              regioes_arborizadas.latitude(regioes_arborizadas.ID==identificador),...
                              regioes_arborizadas.longitude(regioes_arborizadas.ID==identificador));
                          
        if inArvore
            ub = 60;
            lb = 25;
            Flag4ub=Positions(:,1) > ub;
            Flag4lb=Positions(:,1) < lb;
            Positions(:,1)=(Positions(:,1).*(~(Flag4ub+Flag4lb)))+ub.*Flag4ub+lb.*Flag4lb;
            break
        end
    end
    
    %% verificar se a posição do drone está dentro de uma região de prédios
    
    for identificador=1:size(unique(regioes_predios(:,3)))
        inPredio = inpolygon(Positions(1,3),...
                              Positions(1,4),...
                              regioes_predios.latitude(regioes_predios.ID==identificador),...
                              regioes_predios.longitude(regioes_predios.ID==identificador));

        if inPredio
            ub = 60;
            lb = 12;
            Flag4ub=Positions(:,1) > ub;
            Flag4lb=Positions(:,1) < lb;
            Positions(:,1)=(Positions(:,1).*(~(Flag4ub+Flag4lb)))+ub.*Flag4ub+lb.*Flag4lb;
            break
        end
    end
    
    if ~inPredio && ~inArvore
        ub = 60;
        lb = 6;
        Flag4ub=Positions(:,1) > ub;
        Flag4lb=Positions(:,1) < lb;
        Positions(:,1)=(Positions(:,1).*(~(Flag4ub+Flag4lb)))+ub.*Flag4ub+lb.*Flag4lb;
    end
    
    %% verificar os limiares de SF
    ub = device_ub;
    lb = 8;
    Flag4ub=Positions(:,2) > ub;
    Flag4lb=Positions(:,2) < lb;
    Positions(:,2)=(Positions(:,2).*(~(Flag4ub+Flag4lb)))+ub.*Flag4ub+lb.*Flag4lb;
    
    
    
%     Flag4ub=Positions{i,1}(:,)>ub([1,3,4])
% 
% 
% 
%     Flag4ub=Positions{i,1}(:,[1,3,4])>ub([1,3,4]);
%     Flag4lb=Positions{i,1}(:,[1,3,4])<lb([1,3,4]);
%     Positions{i,1}(:,[1,3,4])=(Positions{i,1}(:,[1,3,4]).*(~(Flag4ub+Flag4lb)))+ub([1,3,4]).*Flag4ub+lb([1,3,4]).*Flag4lb;
%     % look for sf values outside the range
%     Flag4ub=Positions{i,1}(:,2)>Positions{i,1}(:,tamanho_individuo-1);
%     Flag4lb=Positions{i,1}(:,2)<min(sfs);
%     Positions{i,1}(:,2)=(Positions{i,1}(:,2).*(~(Flag4ub+Flag4lb)))+Positions{i,1}(:,tamanho_individuo-1).*Flag4ub+min(sfs).*Flag4lb;

end
