# Supplementary material for: Automatic spread factor and position definition for UAV gateway through computational intelligence approach to maximize signal-to-noise ratio in wooded environments
Source: PeerJ Comput Sci. 2024 Sep 27;10:e2237. doi: 10.7717/peerj-cs.2237 (PMC11622905; doi:10.7717/peerj-cs.2237)
Supplement: Supplemental Information 1 — The code (otimizador_ufpa) to run the adapted gwo optimizer for the UFPA scenario. - code "main.m" runs the optimizer - code "trata_resultados.m" plots the general analysis for all paretos - folder "resultados" contains the plots used in the draft and the results - obtained for the optimizer in .mat files The code (SNR_mlp) to train the grnn and mlp networks: - "old_mlp_snr_v2.m" trains the mlp networks - "grnn_snr.m" trains the grnn networks - "analise_resultados.m" generates the boxplot to compare grnn x mlp, then find the best network [file peerj-cs-10-2237-s001.zip › peerJ/otimizador_ufpa/Utils/checkTrees.m]

function inTrees = checkTrees(uav, regioes_arborizadas)
    for identificador=1:size(unique(regioes_arborizadas(:,3)),1)
        % Verificando se a coordenada está dentro do polígono
        inTrees = inpolygon(uav(1),...
                            uav(2),...
                            regioes_arborizadas(regioes_arborizadas(:,3)==identificador,1),...
                            regioes_arborizadas(regioes_arborizadas(:,3)==identificador,2));

        if inTrees
            break
        end
    end
end
