# Supplementary material for: Automatic spread factor and position definition for UAV gateway through computational intelligence approach to maximize signal-to-noise ratio in wooded environments
Source: PeerJ Comput Sci. 2024 Sep 27;10:e2237. doi: 10.7717/peerj-cs.2237 (PMC11622905; doi:10.7717/peerj-cs.2237)
Supplement: Supplemental Information 1 — The code (otimizador_ufpa) to run the adapted gwo optimizer for the UFPA scenario. - code "main.m" runs the optimizer - code "trata_resultados.m" plots the general analysis for all paretos - folder "resultados" contains the plots used in the draft and the results - obtained for the optimizer in .mat files The code (SNR_mlp) to train the grnn and mlp networks: - "old_mlp_snr_v2.m" trains the mlp networks - "grnn_snr.m" trains the grnn networks - "analise_resultados.m" generates the boxplot to compare grnn x mlp, then find the best network [file peerj-cs-10-2237-s001.zip › peerJ/otimizador_ufpa/Utils/converte_arquivos_tabela.m]

clc, clear
% Caminho para a pasta contendo os arquivos
caminho_pasta = 'G:\Meu Drive\UFPA\03_Doutorado\Codigos\dados\regioes_arborizadas\';

% Obter a lista de arquivos na pasta
lista_arquivos = dir(fullfile(caminho_pasta, '*.txt'));

% Número de arquivos na pasta
n = numel(lista_arquivos);

% Verificar se há arquivos na pasta
if n > 0
    regioes_arborizadas = table(); % Criar tabela vazia
    
    for i = 1:n
        % Nome do arquivo atual
        nome_arquivo = fullfile(caminho_pasta, lista_arquivos(i).name);
        
        % Carregar as coordenadas do arquivo
        dados = load(nome_arquivo);
        
        % Criar uma tabela temporária com as coordenadas e o identificador
        tabela_temp = table(dados(:, 2), dados(:, 1), repmat(i, size(dados, 1), 1), ...
                            'VariableNames', {'latitude', 'longitude', 'ID'});
        
        % Concatenar a tabela temporária com a tabela principal
        regioes_arborizadas = [regioes_arborizadas; tabela_temp];
    end
    
    % Exibir a tabela resultante
%     disp(tabela);
else
    disp('Nenhum arquivo encontrado na pasta.');
end
