# Supplementary material for: Automatic spread factor and position definition for UAV gateway through computational intelligence approach to maximize signal-to-noise ratio in wooded environments
Source: PeerJ Comput Sci. 2024 Sep 27;10:e2237. doi: 10.7717/peerj-cs.2237 (PMC11622905; doi:10.7717/peerj-cs.2237)
Supplement: Supplemental Information 1 — The code (otimizador_ufpa) to run the adapted gwo optimizer for the UFPA scenario. - code "main.m" runs the optimizer - code "trata_resultados.m" plots the general analysis for all paretos - folder "resultados" contains the plots used in the draft and the results - obtained for the optimizer in .mat files The code (SNR_mlp) to train the grnn and mlp networks: - "old_mlp_snr_v2.m" trains the mlp networks - "grnn_snr.m" trains the grnn networks - "analise_resultados.m" generates the boxplot to compare grnn x mlp, then find the best network [file peerj-cs-10-2237-s001.zip › peerJ/otimizador_ufpa/Utils/CostFunctionSNR.m]

% The default name of the objective function is CostFunction.
% If you have a look at the CostFunction.m file, you may notice
% that the cost function gets the variables in a vector ([x1 x2 ... xn]) and
% returns the objective value. You can either write you objective function
% in this file or create a new file and pass its name to the toolbox.
% Remember to follow the same structure for input and output if you decided 
% to go for the second option. 

function snr = CostFunctionSNR( x )
load('melhorRede.mat','rede_mlp')

x(2,:) = round(x(2,:));
x(end,:) = sqrt(x(1,:).^2 + x(end,:).^2);
entradas = [x(1,:); x(2,:); x(end,:); ones(1,size(x,2))];
posi6 = entradas(1,:) <= 12  & entradas(3,:) >= 200;
posi24 = entradas(1,:) > 12  & entradas(1,:) <= 24 & entradas(3,:) >= 500;
posi42 = entradas(1,:) > 24  & entradas(1,:) <= 42 & entradas(3,:) >= 550;
posi60 = entradas(1,:) > 42  & entradas(1,:) <= 60 & entradas(3,:) >= 600;
snr = sim(rede_mlp,entradas);

snr(posi6)  = 0;
snr(posi24) = 0;
snr(posi42) = 0;
snr(posi60) = 0;
% disp(snr)
% Cost = sum(snr);
end
