# Supplementary material for: Automatic spread factor and position definition for UAV gateway through computational intelligence approach to maximize signal-to-noise ratio in wooded environments
Source: PeerJ Comput Sci. 2024 Sep 27;10:e2237. doi: 10.7717/peerj-cs.2237 (PMC11622905; doi:10.7717/peerj-cs.2237)
Supplement: Supplemental Information 1 — The code (otimizador_ufpa) to run the adapted gwo optimizer for the UFPA scenario. - code "main.m" runs the optimizer - code "trata_resultados.m" plots the general analysis for all paretos - folder "resultados" contains the plots used in the draft and the results - obtained for the optimizer in .mat files The code (SNR_mlp) to train the grnn and mlp networks: - "old_mlp_snr_v2.m" trains the mlp networks - "grnn_snr.m" trains the grnn networks - "analise_resultados.m" generates the boxplot to compare grnn x mlp, then find the best network [file peerj-cs-10-2237-s001.zip › peerJ/otimizador_ufpa/Utils/distance2Points.m]

function distance = distance2Points(lat1,long1,lat2,long2) 
    % Função para calcular a distância entre dois pontos utilizando a
    % a equação de Haversine.
    % Parâmetros:
    % lat1: latitude do ponto 1
    % long1: longitude do ponto 1
    % lat2: latitude do ponto 2
    % long2: longitude do ponto 2
    % Return:
    % distance: distância entre dois pontos em metros.
    radius = 6371;
    dLat  = ((lat1*pi)./180) - ((lat2*pi)./180);
    dLong = ((long1*pi)./180) - ((long2*pi)./180);
    a = sin((dLat)./2).^2 + cos((lat2*pi)./180).*cos((lat1*pi)./180).*sin(dLong./2).^2;
    c = 2*atan2(sqrt(a),sqrt(1-a));
    
    distance = (radius*c)*1000;
end
    
    
    
    
    
    
    
