# Supplementary material for: Automatic spread factor and position definition for UAV gateway through computational intelligence approach to maximize signal-to-noise ratio in wooded environments
Source: PeerJ Comput Sci. 2024 Sep 27;10:e2237. doi: 10.7717/peerj-cs.2237 (PMC11622905; doi:10.7717/peerj-cs.2237)
Supplement: Supplemental Information 1 — The code (otimizador_ufpa) to run the adapted gwo optimizer for the UFPA scenario. - code "main.m" runs the optimizer - code "trata_resultados.m" plots the general analysis for all paretos - folder "resultados" contains the plots used in the draft and the results - obtained for the optimizer in .mat files The code (SNR_mlp) to train the grnn and mlp networks: - "old_mlp_snr_v2.m" trains the mlp networks - "grnn_snr.m" trains the grnn networks - "analise_resultados.m" generates the boxplot to compare grnn x mlp, then find the best network [file peerj-cs-10-2237-s001.zip › peerJ/otimizador_ufpa/Utils/plot_regioes_arborizadas.m]

folder = 'G:\Meu Drive\UFPA\03_Doutorado\Codigos\dados\regioes_arborizadas';
         
fileList = dir(fullfile(folder, '*.txt'));

% figure; % Abre uma nova figura
gx = geoaxes;

hold on;

for i = 1:numel(fileList)
    filename = fullfile(folder, fileList(i).name);
    data = load(filename); % Ou use importdata para formatos diferentes de .mat
    
    longitude = data(:, 1); % Assume que a coluna 1 é a longitude
    latitude = data(:, 2); % Assume que a coluna 2 é a latitude
    
    geoplot(latitude, longitude,'g','linewidth',2); % Faz o plot dos dados
end
gx.Basemap = 'satellite';
hold off;

folder = 'G:\Meu Drive\UFPA\03_Doutorado\Codigos\dados\regiao_ufpa';
fileList2 = dir(fullfile(folder, '*.txt'));

% figure; % Abre uma nova figura
% gx = geoaxes;

hold on;

for i = 1:numel(fileList2)
    filename = fullfile(folder, fileList2(i).name);
    data = load(filename); % Ou use importdata para formatos diferentes de .mat
    
    longitude = data(:, 1); % Assume que a coluna 1 é a longitude
    latitude = data(:, 2); % Assume que a coluna 2 é a latitude
    
    geoplot(latitude, longitude,'r','linewidth',2); % Faz o plot dos dados
end
hold off;

folder = 'G:\Meu Drive\UFPA\03_Doutorado\Codigos\dados\regioes_predios';
fileList3 = dir(fullfile(folder, '*.txt'));

% figure; % Abre uma nova figura
% gx = geoaxes;

hold on;

for i = 1:numel(fileList3)
    filename = fullfile(folder, fileList3(i).name);
    data = load(filename); % Ou use importdata para formatos diferentes de .mat
    
    longitude = data(:, 1); % Assume que a coluna 1 é a longitude
    latitude = data(:, 2); % Assume que a coluna 2 é a latitude
    
    geoplot(latitude, longitude,'c','linewidth',2); % Faz o plot dos dados
end
hold off;
% legend({fileList.name}, 'Interpreter', 'none'); % Adiciona a legenda com os nomes dos arquivos
