# Supplementary material for: Automatic spread factor and position definition for UAV gateway through computational intelligence approach to maximize signal-to-noise ratio in wooded environments
Source: PeerJ Comput Sci. 2024 Sep 27;10:e2237. doi: 10.7717/peerj-cs.2237 (PMC11622905; doi:10.7717/peerj-cs.2237)
Supplement: Supplemental Information 1 — The code (otimizador_ufpa) to run the adapted gwo optimizer for the UFPA scenario. - code "main.m" runs the optimizer - code "trata_resultados.m" plots the general analysis for all paretos - folder "resultados" contains the plots used in the draft and the results - obtained for the optimizer in .mat files The code (SNR_mlp) to train the grnn and mlp networks: - "old_mlp_snr_v2.m" trains the mlp networks - "grnn_snr.m" trains the grnn networks - "analise_resultados.m" generates the boxplot to compare grnn x mlp, then find the best network [file peerj-cs-10-2237-s001.zip › peerJ/otimizador_ufpa/Utils/randomPointInLatLong.m]

function uav = randomPointInLatLong(latitude,longitude)% Definir os limites do polígono
    % Gerar valor aleatório dentro do polígono
    while true
        % Gerar coordenadas aleatórias
        latitude_aleatoria = (max(latitude) - min(latitude)) * rand() + min(latitude);
        longitude_aleatoria = (max(longitude) - min(longitude)) * rand() + min(longitude);

        % Verificar se o ponto está dentro do polígono
        dentro_do_poligono = inpolygon(latitude_aleatoria, longitude_aleatoria, latitude, longitude);

        if dentro_do_poligono
            break; % O ponto está dentro do polígono, sair do loop
        end
    end
    uav = [latitude_aleatoria, longitude_aleatoria];
    % Exibir o resultado
%     disp("Latitude aleatória dentro do polígono: " + latitude_aleatoria);
%     disp("Longitude aleatória dentro do polígono: " + longitude_aleatoria);
end
