# Supplementary material for: Automatic spread factor and position definition for UAV gateway through computational intelligence approach to maximize signal-to-noise ratio in wooded environments
Source: PeerJ Comput Sci. 2024 Sep 27;10:e2237. doi: 10.7717/peerj-cs.2237 (PMC11622905; doi:10.7717/peerj-cs.2237)
Supplement: Supplemental Information 1 — The code (otimizador_ufpa) to run the adapted gwo optimizer for the UFPA scenario. - code "main.m" runs the optimizer - code "trata_resultados.m" plots the general analysis for all paretos - folder "resultados" contains the plots used in the draft and the results - obtained for the optimizer in .mat files The code (SNR_mlp) to train the grnn and mlp networks: - "old_mlp_snr_v2.m" trains the mlp networks - "grnn_snr.m" trains the grnn networks - "analise_resultados.m" generates the boxplot to compare grnn x mlp, then find the best network [file peerj-cs-10-2237-s001.zip › peerJ/otimizador_ufpa/Utils/randomPointInPolygon.m]

function randomPointInPolygon(vertices)
    % Passo 1: Definir as coordenadas dos vértices do polígono
    % vertices é uma matriz Nx2 com as coordenadas x e y de cada vértice
    
    % Passo 2: Calcular a área total do polígono usando o algoritmo de Shoelace
    areaTotal = 0;
    for i = 1:size(vertices, 1)
        j = mod(i, size(vertices, 1)) + 1;
        areaTotal = areaTotal + (vertices(i, 1) * vertices(j, 2)) - (vertices(j, 1) * vertices(i, 2));
    end
    areaTotal = abs(areaTotal) / 2;
    
    rng('shuffle');
    % Passo 3: Gerar um número aleatório r
    r = rand() * areaTotal;
    
    % Passo 4: Percorrer as arestas e calcular as áreas parciais
    partialAreas = zeros(size(vertices, 1), 1);
    for i = 1:size(vertices, 1)
        j = mod(i, size(vertices, 1)) + 1;
        partialAreas(i) = (vertices(i, 1) * vertices(j, 2)) - (vertices(j, 1) * vertices(i, 2));
    end
    partialAreas = abs(partialAreas) / 2;
    
    % Passo 5: Encontrar a aresta que corresponde ao número aleatório r
    cumulativeArea = 0;
    edgeIndex = 0;
    for i = 1:size(partialAreas, 1)
        cumulativeArea = cumulativeArea + partialAreas(i);
        if cumulativeArea >= r
            edgeIndex = i;
            break;
        end
    end
    
    % Passo 6: Interpolar linearmente as coordenadas do ponto
    j = mod(edgeIndex, size(vertices, 1)) + 1;
    weight = (r - cumulativeArea + partialAreas(edgeIndex)) / partialAreas(edgeIndex);
    x = (1 - weight) * vertices(edgeIndex, 1) + weight * vertices(j, 1);
    y = (1 - weight) * vertices(edgeIndex, 2) + weight * vertices(j, 2);
    
    % Exibir a posição do ponto gerado
    fprintf('Ponto gerado: (%f, %f)\n', x, y);
    gx = geoaxes;
    hold on;
    geoplot(x, y,'go','linewidth',2,'markerSize',18); % Faz o plot dos dados
    
    gx.Basemap = 'satellite';
       
    % Exibir a área delimitada pelo polígono
    fprintf('Área delimitada: %f\n', areaTotal);
    geoplot(vertices(:,1), vertices(:,2),'r','linewidth',2); % Faz o plot dos dados
    hold off;
end
