# Supplementary material for: Automatic spread factor and position definition for UAV gateway through computational intelligence approach to maximize signal-to-noise ratio in wooded environments
Source: PeerJ Comput Sci. 2024 Sep 27;10:e2237. doi: 10.7717/peerj-cs.2237 (PMC11622905; doi:10.7717/peerj-cs.2237)
Supplement: Supplemental Information 1 — The code (otimizador_ufpa) to run the adapted gwo optimizer for the UFPA scenario. - code "main.m" runs the optimizer - code "trata_resultados.m" plots the general analysis for all paretos - folder "resultados" contains the plots used in the draft and the results - obtained for the optimizer in .mat files The code (SNR_mlp) to train the grnn and mlp networks: - "old_mlp_snr_v2.m" trains the mlp networks - "grnn_snr.m" trains the grnn networks - "analise_resultados.m" generates the boxplot to compare grnn x mlp, then find the best network [file peerj-cs-10-2237-s001.zip › peerJ/otimizador_ufpa/Utils/rota_barco.txt]

-48.455023	-1.477472
-48.45499723	-1.47750554
-48.45497146	-1.47753908
-48.45494569	-1.47757262
-48.45491992	-1.47760615
-48.45489415	-1.47763969
-48.45486838	-1.47767323
-48.45484262	-1.47770677
-48.45481685	-1.47774031
-48.45479108	-1.47777385
-48.45476531	-1.47780738
-48.45473954	-1.47784092
-48.45471377	-1.47787446
-48.454688	-1.477908
-48.45464997	-1.47788576
-48.45461194	-1.47786352
-48.45457391	-1.47784127
-48.45453588	-1.47781903
-48.45449785	-1.47779679
-48.45445982	-1.47777455
-48.45442179	-1.47775230
-48.45438376	-1.47773006
-48.45434573	-1.47770782
-48.45430770	-1.47768558
-48.45426967	-1.47766333
-48.45423164	-1.47764109
-48.45419361	-1.47761885
-48.45415558	-1.47759661
-48.45411755	-1.47757436
-48.45407952	-1.47755212
-48.45404148	-1.47752988
-48.45400345	-1.47750764
-48.45396542	-1.47748539
-48.45392739	-1.47746315
-48.45388936	-1.47744091
-48.45385133	-1.47741867
-48.45381330	-1.47739642
-48.45377527	-1.47737418
-48.45373724	-1.47735194
-48.45369921	-1.47732970
-48.45366118	-1.47730745
-48.45362315	-1.47728521
-48.45358512	-1.47726297
-48.45354709	-1.47724073
-48.45350906	-1.47721848
-48.45347103	-1.47719624
-48.453433	-1.477174
-48.45339661	-1.47715311
-48.45336022	-1.47713222
-48.45332383	-1.47711133
-48.45328744	-1.47709044
-48.45325106	-1.47706956
-48.45321467	-1.47704867
-48.45317828	-1.47702778
-48.45314189	-1.47700689
-48.45310550	-1.47698600
-48.45306911	-1.47696511
-48.45303272	-1.47694422
-48.45299633	-1.47692333
-48.45295994	-1.47690244
-48.45292356	-1.47688156
-48.45288717	-1.47686067
-48.45285078	-1.47683978
-48.45281439	-1.47681889
-48.452778	-1.476798
-48.45274031	-1.47677686
-48.45270261	-1.47675572
-48.45266492	-1.47673458
-48.45262722	-1.47671344
-48.45258953	-1.47669231
-48.45255183	-1.47667117
-48.45251414	-1.47665003
-48.45247644	-1.47662889
-48.45243875	-1.47660775
-48.45240106	-1.47658661
-48.45236336	-1.47656547
-48.45232567	-1.47654433
-48.45228797	-1.47652319
-48.45225028	-1.47650206
-48.45221258	-1.47648092
-48.45217489	-1.47645978
-48.45213719	-1.47643864
-48.45209950	-1.47641750
-48.45206181	-1.47639636
-48.45202411	-1.47637522
-48.45198642	-1.47635408
-48.45194872	-1.47633294
-48.45191103	-1.47631181
-48.45187333	-1.47629067
-48.45183564	-1.47626953
-48.45179794	-1.47624839
-48.45176025	-1.47622725
-48.45172256	-1.47620611
-48.45168486	-1.47618497
-48.45164717	-1.47616383
-48.45160947	-1.47614269
-48.45157178	-1.47612156
-48.45153408	-1.47610042
-48.45149639	-1.47607928
-48.45145869	-1.47605814
-48.451421	-1.476037
-48.45138282	-1.47601585
-48.45134465	-1.47599471
-48.45130647	-1.47597356
-48.45126829	-1.47595241
-48.45123012	-1.47593126
-48.45119194	-1.47591012
-48.45115376	-1.47588897
-48.45111559	-1.47586782
-48.45107741	-1.47584668
-48.45103924	-1.47582553
-48.45100106	-1.47580438
-48.45096288	-1.47578324
-48.45092471	-1.47576209
-48.45088653	-1.47574094
-48.45084835	-1.47571979
-48.45081018	-1.47569865
-48.45077200	-1.47567750
-48.45073382	-1.47565635
-48.45069565	-1.47563521
-48.45065747	-1.47561406
-48.45061929	-1.47559291
-48.45058112	-1.47557176
-48.45054294	-1.47555062
-48.45050476	-1.47552947
-48.45046659	-1.47550832
-48.45042841	-1.47548718
-48.45039024	-1.47546603
-48.45035206	-1.47544488
-48.45031388	-1.47542374
-48.45027571	-1.47540259
-48.45023753	-1.47538144
-48.45019935	-1.47536029
-48.45016118	-1.47533915
-48.450123	-1.475318
-48.45008525	-1.47529732
-48.45004750	-1.47527664
-48.45000975	-1.47525596
-48.44997200	-1.47523529
-48.44993425	-1.47521461
-48.44989650	-1.47519393
-48.44985875	-1.47517325
-48.44982100	-1.47515257
-48.44978325	-1.47513189
-48.44974550	-1.47511121
-48.44970775	-1.47509054
-48.44967000	-1.47506986
-48.44963225	-1.47504918
-48.44959450	-1.47502850
-48.44955675	-1.47500782
-48.44951900	-1.47498714
-48.44948125	-1.47496646
-48.44944350	-1.47494579
-48.44940575	-1.47492511
-48.44936800	-1.47490443
-48.44933025	-1.47488375
-48.44929250	-1.47486307
-48.44925475	-1.47484239
-48.44921700	-1.47482171
-48.44917925	-1.47480104
-48.44914150	-1.47478036
-48.44910375	-1.47475968
-48.449066	-1.474739
-48.44903688	-1.47471350
-48.44900775	-1.47468800
-48.44897863	-1.47466250
-48.44894950	-1.47463700
-48.44892038	-1.47461150
-48.44889125	-1.47458600
-48.44886212	-1.47456050
-48.448833	-1.474535
-48.44884367	-1.47449656
-48.44885433	-1.47445811
-48.44886500	-1.47441967
-48.44887567	-1.47438122
-48.44888633	-1.47434278
-48.44889700	-1.47430433
-48.44890767	-1.47426589
-48.44891833	-1.47422744
-48.448929	-1.474189
-48.448897	-1.474165
-48.44885538	-1.47417475
-48.44881375	-1.47418450
-48.44877212	-1.47419425
-48.44873050	-1.47420400
-48.44868888	-1.47421375
-48.44864725	-1.47422350
-48.44860562	-1.47423325
-48.448564	-1.474243
-48.44852533	-1.47423978
-48.44848667	-1.47423656
-48.44844800	-1.47423333
-48.44840933	-1.47423011
-48.44837067	-1.47422689
-48.44833200	-1.47422367
-48.44829333	-1.47422044
-48.44825467	-1.47421722
-48.448216	-1.474214
-48.44817576	-1.47419459
-48.44813552	-1.47417517
-48.44809528	-1.47415576
-48.44805503	-1.47413634
-48.44801479	-1.47411693
-48.44797455	-1.47409752
-48.44793431	-1.47407810
-48.44789407	-1.47405869
-48.44785383	-1.47403928
-48.44781359	-1.47401986
-48.44777334	-1.47400045
-48.44773310	-1.47398103
-48.44769286	-1.47396162
-48.44765262	-1.47394221
-48.44761238	-1.47392279
-48.44757214	-1.47390338
-48.44753190	-1.47388397
-48.44749166	-1.47386455
-48.44745141	-1.47384514
-48.44741117	-1.47382572
-48.44737093	-1.47380631
-48.44733069	-1.47378690
-48.44729045	-1.47376748
-48.44725021	-1.47374807
-48.44720997	-1.47372866
-48.44716972	-1.47370924
-48.44712948	-1.47368983
-48.44708924	-1.47367041
-48.447049	-1.473651
-48.44700917	-1.47363142
-48.44696935	-1.47361185
-48.44692953	-1.47359228
-48.44688970	-1.47357270
-48.44684987	-1.47355313
-48.44681005	-1.47353355
-48.44677023	-1.47351398
-48.44673040	-1.47349440
-48.44669057	-1.47347483
-48.44665075	-1.47345525
-48.44661093	-1.47343567
-48.44657110	-1.47341610
-48.44653127	-1.47339653
-48.44649145	-1.47337695
-48.44645163	-1.47335737
-48.44641180	-1.47333780
-48.44637197	-1.47331823
-48.44633215	-1.47329865
-48.44629233	-1.47327907
-48.44625250	-1.47325950
-48.44621267	-1.47323993
-48.44617285	-1.47322035
-48.44613303	-1.47320078
-48.44609320	-1.47318120
-48.44605337	-1.47316163
-48.44601355	-1.47314205
-48.44597373	-1.47312248
-48.44593390	-1.47310290
-48.44589407	-1.47308333
-48.44585425	-1.47306375
-48.44581443	-1.47304418
-48.44577460	-1.47302460
-48.44573477	-1.47300502
-48.44569495	-1.47298545
-48.44565513	-1.47296588
-48.44561530	-1.47294630
-48.44557547	-1.47292672
-48.44553565	-1.47290715
-48.44549583	-1.47288758
-48.445456	-1.472868
-48.44541793	-1.47284564
-48.44537986	-1.47282329
-48.44534179	-1.47280093
-48.44530371	-1.47277857
-48.44526564	-1.47275621
-48.44522757	-1.47273386
-48.44518950	-1.47271150
-48.44515143	-1.47268914
-48.44511336	-1.47266679
-48.44507529	-1.47264443
-48.44503721	-1.47262207
-48.44499914	-1.47259971
-48.44496107	-1.47257736
-48.44492300	-1.47255500
-48.44488493	-1.47253264
-48.44484686	-1.47251029
-48.44480879	-1.47248793
-48.44477071	-1.47246557
-48.44473264	-1.47244321
-48.44469457	-1.47242086
-48.44465650	-1.47239850
-48.44461843	-1.47237614
-48.44458036	-1.47235379
-48.44454229	-1.47233143
-48.44450421	-1.47230907
-48.44446614	-1.47228671
-48.44442807	-1.47226436
-48.444390	-1.472242
-48.44439708	-1.47220100
-48.44440415	-1.47216000
-48.44441123	-1.47211900
-48.44441831	-1.47207800
-48.44442538	-1.47203700
-48.44443246	-1.47199600
-48.44443954	-1.47195500
-48.44444662	-1.47191400
-48.44445369	-1.47187300
-48.44446077	-1.47183200
-48.44446785	-1.47179100
-48.44447492	-1.47175000
-48.444482	-1.471709
