# Supplementary material for: Automatic spread factor and position definition for UAV gateway through computational intelligence approach to maximize signal-to-noise ratio in wooded environments
Source: PeerJ Comput Sci. 2024 Sep 27;10:e2237. doi: 10.7717/peerj-cs.2237 (PMC11622905; doi:10.7717/peerj-cs.2237)
Supplement: Supplemental Information 1 — The code (otimizador_ufpa) to run the adapted gwo optimizer for the UFPA scenario. - code "main.m" runs the optimizer - code "trata_resultados.m" plots the general analysis for all paretos - folder "resultados" contains the plots used in the draft and the results - obtained for the optimizer in .mat files The code (SNR_mlp) to train the grnn and mlp networks: - "old_mlp_snr_v2.m" trains the mlp networks - "grnn_snr.m" trains the grnn networks - "analise_resultados.m" generates the boxplot to compare grnn x mlp, then find the best network [file peerj-cs-10-2237-s001.zip › peerJ/otimizador_ufpa/Utils/rota_circular.txt]

-48.458105	-1.472193
-48.45813850	-1.47219600
-48.458172	-1.472199
-48.45820600	-1.47220933
-48.45824000	-1.47221967
-48.458274	-1.472230
-48.45829900	-1.47225125
-48.45832400	-1.47227250
-48.45834900	-1.47229375
-48.458374	-1.472315
-48.45839550	-1.47234850
-48.458417	-1.472382
-48.45843400	-1.47241950
-48.458451	-1.472457
-48.45845900	-1.47249900
-48.45846700	-1.47254100
-48.45847500	-1.47258300
-48.45848300	-1.47262500
-48.45849100	-1.47266700
-48.45849900	-1.47270900
-48.45850700	-1.47275100
-48.45851500	-1.47279300
-48.458523	-1.472835
-48.45852987	-1.47287450
-48.45853675	-1.47291400
-48.45854363	-1.47295350
-48.45855050	-1.47299300
-48.45855737	-1.47303250
-48.45856425	-1.47307200
-48.45857113	-1.47311150
-48.458578	-1.473151
-48.45858150	-1.47319113
-48.45858500	-1.47323125
-48.45858850	-1.47327138
-48.45859200	-1.47331150
-48.45859550	-1.47335163
-48.45859900	-1.47339175
-48.45860250	-1.47343188
-48.458606	-1.473472
-48.45860138	-1.47351088
-48.45859675	-1.47354975
-48.45859213	-1.47358863
-48.45858750	-1.47362750
-48.45858287	-1.47366638
-48.45857825	-1.47370525
-48.45857362	-1.47374413
-48.458569	-1.473783
-48.45856300	-1.47382075
-48.45855700	-1.47385850
-48.45855100	-1.47389625
-48.45854500	-1.47393400
-48.45853900	-1.47397175
-48.45853300	-1.47400950
-48.45852700	-1.47404725
-48.458521	-1.474085
-48.45851500	-1.47412522
-48.45850900	-1.47416544
-48.45850300	-1.47420567
-48.45849700	-1.47424589
-48.45849100	-1.47428611
-48.45848500	-1.47432633
-48.45847900	-1.47436656
-48.45847300	-1.47440678
-48.458467	-1.474447
-48.45845967	-1.47448789
-48.45845233	-1.47452878
-48.45844500	-1.47456967
-48.45843767	-1.47461056
-48.45843033	-1.47465144
-48.45842300	-1.47469233
-48.45841567	-1.47473322
-48.45840833	-1.47477411
-48.458401	-1.474815
-48.45839543	-1.47485514
-48.45838986	-1.47489529
-48.45838429	-1.47493543
-48.45837871	-1.47497557
-48.45837314	-1.47501571
-48.45836757	-1.47505586
-48.458362	-1.475096
-48.45835680	-1.47513640
-48.45835160	-1.47517680
-48.45834640	-1.47521720
-48.45834120	-1.47525760
-48.45833600	-1.47529800
-48.45833080	-1.47533840
-48.45832560	-1.47537880
-48.45832040	-1.47541920
-48.45831520	-1.47545960
-48.458310	-1.475500
-48.45830300	-1.47554100
-48.45829600	-1.47558200
-48.45828900	-1.47562300
-48.45828200	-1.47566400
-48.458275	-1.475705
-48.45827633	-1.47573833
-48.45827767	-1.47577167
-48.458279	-1.475805
-48.45828625	-1.47584000
-48.45829350	-1.47587500
-48.45830075	-1.47591000
-48.458308	-1.475945
-48.45832580	-1.47598020
-48.45834360	-1.47601540
-48.45836140	-1.47605060
-48.45837920	-1.47608580
-48.458397	-1.476121
-48.45840800	-1.47614767
-48.45841900	-1.47617433
-48.458430	-1.476201
-48.45843650	-1.47623750
-48.458443	-1.476274
-48.45844033	-1.47630533
-48.45843767	-1.47633667
-48.458435	-1.476368
-48.45842011	-1.47640467
-48.45840522	-1.47644133
-48.45839033	-1.47647800
-48.45837544	-1.47651467
-48.45836056	-1.47655133
-48.45834567	-1.47658800
-48.45833078	-1.47662467
-48.45831589	-1.47666133
-48.458301	-1.476698
-48.45828591	-1.47673591
-48.45827082	-1.47677382
-48.45825573	-1.47681173
-48.45824064	-1.47684964
-48.45822555	-1.47688755
-48.45821045	-1.47692545
-48.45819536	-1.47696336
-48.45818027	-1.47700127
-48.45816518	-1.47703918
-48.45815009	-1.47707709
-48.458135	-1.477115
-48.45811850	-1.47715360
-48.45810200	-1.47719220
-48.45808550	-1.47723080
-48.45806900	-1.47726940
-48.45805250	-1.47730800
-48.45803600	-1.47734660
-48.45801950	-1.47738520
-48.45800300	-1.47742380
-48.45798650	-1.47746240
-48.457970	-1.477501
-48.45795100	-1.47752860
-48.45793200	-1.47755620
-48.45791300	-1.47758380
-48.45789400	-1.47761140
-48.457875	-1.477639
-48.45784975	-1.47767100
-48.45782450	-1.47770300
-48.45779925	-1.47773500
-48.457774	-1.477767
-48.45774225	-1.47779000
-48.45771050	-1.47781300
-48.45767875	-1.47783600
-48.457647	-1.477859
-48.45761200	-1.47786850
-48.45757700	-1.47787800
-48.45754200	-1.47788750
-48.457507	-1.477897
-48.45746967	-1.47789833
-48.45743233	-1.47789967
-48.457395	-1.477901
-48.45735686	-1.47789800
-48.45731871	-1.47789500
-48.45728057	-1.47789200
-48.45724243	-1.47788900
-48.45720429	-1.47788600
-48.45716614	-1.47788300
-48.457128	-1.477880
-48.45708760	-1.47787160
-48.45704720	-1.47786320
-48.45700680	-1.47785480
-48.45696640	-1.47784640
-48.456926	-1.477838
-48.45689129	-1.47782686
-48.45685657	-1.47781571
-48.45682186	-1.47780457
-48.45678714	-1.47779343
-48.45675243	-1.47778229
-48.45671771	-1.47777114
-48.456683	-1.477760
-48.45664500	-1.47774575
-48.45660700	-1.47773150
-48.45656900	-1.47771725
-48.456531	-1.477703
-48.45650000	-1.47768157
-48.45646900	-1.47766014
-48.45643800	-1.47763871
-48.45640700	-1.47761729
-48.45637600	-1.47759586
-48.45634500	-1.47757443
-48.456314	-1.477553
-48.45628400	-1.47753083
-48.45625400	-1.47750867
-48.45622400	-1.47748650
-48.45619400	-1.47746433
-48.45616400	-1.47744217
-48.456134	-1.477420
-48.45610829	-1.47739571
-48.45608257	-1.47737143
-48.45605686	-1.47734714
-48.45603114	-1.47732286
-48.45600543	-1.47729857
-48.45597971	-1.47727429
-48.455954	-1.477250
-48.45592243	-1.47722157
-48.45589086	-1.47719314
-48.45585929	-1.47716471
-48.45582771	-1.47713629
-48.45579614	-1.47710786
-48.45576457	-1.47707943
-48.455733	-1.477051
-48.45570800	-1.47703150
-48.45568300	-1.47701200
-48.45565800	-1.47699250
-48.455633	-1.476973
-48.45560367	-1.47695133
-48.45557433	-1.47692967
-48.455545	-1.476908
-48.455534	-1.476897
-48.45549875	-1.47687600
-48.45546350	-1.47685500
-48.45542825	-1.47683400
-48.455393	-1.476813
-48.45536500	-1.47679600
-48.45533700	-1.47677900
-48.45530900	-1.47676200
-48.455281	-1.476745
-48.455247	-1.476725
-48.45521680	-1.47671020
-48.45518660	-1.47669540
-48.45515640	-1.47668060
-48.45512620	-1.47666580
-48.455096	-1.476651
-48.45505875	-1.47663475
-48.45502150	-1.47661850
-48.45498425	-1.47660225
-48.454947	-1.476586
-48.45492067	-1.47657100
-48.45489433	-1.47655600
-48.454868	-1.476541
-48.45484100	-1.47652140
-48.45481400	-1.47650180
-48.45478700	-1.47648220
-48.45476000	-1.47646260
-48.454733	-1.476443
-48.45470583	-1.47641933
-48.45467867	-1.47639567
-48.45465150	-1.47637200
-48.45462433	-1.47634833
-48.45459717	-1.47632467
-48.454570	-1.476301
-48.45453980	-1.47627900
-48.45450960	-1.47625700
-48.45447940	-1.47623500
-48.45444920	-1.47621300
-48.454419	-1.476191
-48.45439000	-1.47616940
-48.45436100	-1.47614780
-48.45433200	-1.47612620
-48.45430300	-1.47610460
-48.454274	-1.476083
-48.45424733	-1.47606367
-48.45422067	-1.47604433
-48.454194	-1.476025
-48.45415825	-1.47600400
-48.45412250	-1.47598300
-48.45408675	-1.47596200
-48.454051	-1.475941
-48.45401950	-1.47592067
-48.45398800	-1.47590033
-48.45395650	-1.47588000
-48.45392500	-1.47585967
-48.45389350	-1.47583933
-48.453862	-1.475819
-48.45383800	-1.47580233
-48.45381400	-1.47578567
-48.453790	-1.475769
-48.45380750	-1.47573850
-48.453825	-1.475708
-48.45384125	-1.47567825
-48.45385750	-1.47564850
-48.45387375	-1.47561875
-48.453890	-1.475589
-48.45390620	-1.47555960
-48.45392240	-1.47553020
-48.45393860	-1.47550080
-48.45395480	-1.47547140
-48.453971	-1.475442
-48.45398940	-1.47540920
-48.45400780	-1.47537640
-48.45402620	-1.47534360
-48.45404460	-1.47531080
-48.454063	-1.475278
-48.45407860	-1.47524680
-48.45409420	-1.47521560
-48.45410980	-1.47518440
-48.45412540	-1.47515320
-48.454141	-1.475122
-48.45415820	-1.47508760
-48.45417540	-1.47505320
-48.45419260	-1.47501880
-48.45420980	-1.47498440
-48.454227	-1.474950
-48.45424450	-1.47491400
-48.454262	-1.474878
-48.45427640	-1.47484400
-48.45429080	-1.47481000
-48.45430520	-1.47477600
-48.45431960	-1.47474200
-48.454334	-1.474708
-48.45434880	-1.47467040
-48.45436360	-1.47463280
-48.45437840	-1.47459520
-48.45439320	-1.47455760
-48.454408	-1.474520
-48.45442225	-1.47448125
-48.45443650	-1.47444250
-48.45445075	-1.47440375
-48.454465	-1.474365
-48.45447725	-1.47433275
-48.45448950	-1.47430050
-48.45450175	-1.47426825
-48.454514	-1.474236
-48.45452475	-1.47419750
-48.45453550	-1.47415900
-48.45454625	-1.47412050
-48.454557	-1.474082
-48.45456800	-1.47404225
-48.45457900	-1.47400250
-48.45459000	-1.47396275
-48.454601	-1.473923
-48.45461050	-1.47388900
-48.454620	-1.473855
-48.45462100	-1.47382600
-48.454622	-1.473797
-48.454621	-1.473765
-48.45461000	-1.47373300
-48.454599	-1.473701
-48.45458050	-1.47367050
-48.454562	-1.473640
-48.45454100	-1.47360950
-48.454520	-1.473579
-48.45449900	-1.47355700
-48.454478	-1.473535
-48.45444700	-1.47351033
-48.45441600	-1.47348567
-48.454385	-1.473461
-48.45435733	-1.47344633
-48.45432967	-1.47343167
-48.454302	-1.473417
-48.45426780	-1.47340920
-48.45423360	-1.47340140
-48.45419940	-1.47339360
-48.45416520	-1.47338580
-48.454131	-1.473378
-48.45409950	-1.47337500
-48.45406800	-1.47337200
-48.45403650	-1.47336900
-48.454005	-1.473366
-48.45396967	-1.47336367
-48.45393433	-1.47336133
-48.45389900	-1.47335900
-48.45386367	-1.47335667
-48.45382833	-1.47335433
-48.453793	-1.473352
-48.45375583	-1.47335000
-48.45371867	-1.47334800
-48.45368150	-1.47334600
-48.45364433	-1.47334400
-48.45360717	-1.47334200
-48.453570	-1.473340
-48.45353317	-1.47333967
-48.45349633	-1.47333933
-48.45345950	-1.47333900
-48.45342267	-1.47333867
-48.45338583	-1.47333833
-48.453349	-1.473338
-48.45330783	-1.47333767
-48.45326667	-1.47333733
-48.45322550	-1.47333700
-48.45318433	-1.47333667
-48.45314317	-1.47333633
-48.453102	-1.473336
-48.45306183	-1.47333567
-48.45302167	-1.47333533
-48.45298150	-1.47333500
-48.45294133	-1.47333467
-48.45290117	-1.47333433
-48.452861	-1.473334
-48.45282320	-1.47332780
-48.45278540	-1.47332160
-48.45274760	-1.47331540
-48.45270980	-1.47330920
-48.452672	-1.473303
-48.45264350	-1.47329650
-48.452615	-1.473290
-48.45258500	-1.47328125
-48.45255500	-1.47327250
-48.45252500	-1.47326375
-48.452495	-1.473255
-48.45246475	-1.47324300
-48.45243450	-1.47323100
-48.45240425	-1.47321900
-48.452374	-1.473207
-48.45234275	-1.47319550
-48.45231150	-1.47318400
-48.45228025	-1.47317250
-48.452249	-1.473161
-48.45221750	-1.47315000
-48.452186	-1.473139
-48.45215050	-1.47312950
-48.45211500	-1.47312000
-48.45207950	-1.47311050
-48.452044	-1.473101
-48.45200920	-1.47308800
-48.45197440	-1.47307500
-48.45193960	-1.47306200
-48.45190480	-1.47304900
-48.451870	-1.473036
-48.45183720	-1.47302220
-48.45180440	-1.47300840
-48.45177160	-1.47299460
-48.45173880	-1.47298080
-48.451706	-1.472967
-48.45167060	-1.47294720
-48.45163520	-1.47292740
-48.45159980	-1.47290760
-48.45156440	-1.47288780
-48.451529	-1.472868
-48.45149820	-1.47285020
-48.45146740	-1.47283240
-48.45143660	-1.47281460
-48.45140580	-1.47279680
-48.451375	-1.472779
-48.45134840	-1.47276080
-48.45132180	-1.47274260
-48.45129520	-1.47272440
-48.45126860	-1.47270620
-48.451242	-1.472688
-48.45121560	-1.47266680
-48.45118920	-1.47264560
-48.45116280	-1.47262440
-48.45113640	-1.47260320
-48.451110	-1.472582
-48.45108050	-1.47255350
-48.451051	-1.472525
-48.45103025	-1.47249975
-48.45100950	-1.47247450
-48.45098875	-1.47244925
-48.450968	-1.472424
-48.45094120	-1.47239180
-48.45091440	-1.47235960
-48.45088760	-1.47232740
-48.45086080	-1.47229520
-48.450834	-1.472263
-48.45080925	-1.47223375
-48.45078450	-1.47220450
-48.45075975	-1.47217525
-48.450735	-1.472146
-48.45071283	-1.47211850
-48.45069067	-1.47209100
-48.45066850	-1.47206350
-48.45064633	-1.47203600
-48.45062417	-1.47200850
-48.450602	-1.471981
-48.45057700	-1.47194920
-48.45055200	-1.47191740
-48.45052700	-1.47188560
-48.45050200	-1.47185380
-48.450477	-1.471822
-48.45045025	-1.47179700
-48.45042350	-1.47177200
-48.45039675	-1.47174700
-48.450370	-1.471722
-48.45034250	-1.47170200
-48.450315	-1.471682
-48.450275	-1.471661
-48.45024767	-1.47165200
-48.45022033	-1.47164300
-48.450193	-1.471634
-48.45015800	-1.47162433
-48.45012300	-1.47161467
-48.450088	-1.471605
-48.45005467	-1.47159800
-48.45002133	-1.47159100
-48.449988	-1.471584
-48.44995700	-1.47158200
-48.44992600	-1.47158000
-48.449895	-1.471578
-48.44986100	-1.47157800
-48.44982700	-1.47157800
-48.449793	-1.471578
-48.44975200	-1.47158360
-48.44971100	-1.47158920
-48.44967000	-1.47159480
-48.44962900	-1.47160040
-48.449588	-1.471606
-48.44955467	-1.47161700
-48.44952133	-1.47162800
-48.449488	-1.471639
-48.44946050	-1.47166650
-48.449433	-1.471694
-48.44940800	-1.47172150
-48.44938300	-1.47174900
-48.44935800	-1.47177650
-48.449333	-1.471804
-48.44930860	-1.47183300
-48.44928420	-1.47186200
-48.44925980	-1.47189100
-48.44923540	-1.47192000
-48.449211	-1.471949
-48.44919250	-1.47197200
-48.449174	-1.471995
-48.44915140	-1.47202800
-48.44912880	-1.47206100
-48.44910620	-1.47209400
-48.44908360	-1.47212700
-48.449061	-1.472160
-48.44904200	-1.47219275
-48.44902300	-1.47222550
-48.44900400	-1.47225825
-48.448985	-1.472291
-48.448956	-1.472339
-48.448947	-1.472359
-48.44893675	-1.47239350
-48.44892650	-1.47242800
-48.44891625	-1.47246250
-48.448906	-1.472497
-48.44889525	-1.47253325
-48.44888450	-1.47256950
-48.44887375	-1.47260575
-48.448863	-1.472642
-48.44885350	-1.47267575
-48.44884400	-1.47270950
-48.44883450	-1.47274325
-48.448825	-1.472777
-48.44881525	-1.47281000
-48.44880550	-1.47284300
-48.44879575	-1.47287600
-48.448786	-1.472909
-48.448780	-1.472930
-48.448761	-1.472954
-48.44873900	-1.47297867
-48.44871700	-1.47300333
-48.448695	-1.473028
-48.44866650	-1.47305500
-48.448638	-1.473082
-48.44860467	-1.47310133
-48.44857133	-1.47312067
-48.448538	-1.473140
-48.448517	-1.473150
-48.44848733	-1.47313733
-48.44845767	-1.47312467
-48.448428	-1.473112
-48.44839460	-1.47309780
-48.44836120	-1.47308360
-48.44832780	-1.47306940
-48.44829440	-1.47305520
-48.448261	-1.473041
-48.44823000	-1.47302775
-48.44819900	-1.47301450
-48.44816800	-1.47300125
-48.448137	-1.472988
-48.44810183	-1.47297000
-48.44806667	-1.47295200
-48.44803150	-1.47293400
-48.44799633	-1.47291600
-48.44796117	-1.47289800
-48.447926	-1.472880
-48.44789386	-1.47286186
-48.44786171	-1.47284371
-48.44782957	-1.47282557
-48.44779743	-1.47280743
-48.44776529	-1.47278929
-48.44773314	-1.47277114
-48.447701	-1.472753
-48.44766500	-1.47273243
-48.44762900	-1.47271186
-48.44759300	-1.47269129
-48.44755700	-1.47267071
-48.44752100	-1.47265014
-48.44748500	-1.47262957
-48.447449	-1.472609
-48.44741463	-1.47258900
-48.44738025	-1.47256900
-48.44734587	-1.47254900
-48.44731150	-1.47252900
-48.44727712	-1.47250900
-48.44724275	-1.47248900
-48.44720837	-1.47246900
-48.447174	-1.472449
-48.44714044	-1.47242956
-48.44710689	-1.47241011
-48.44707333	-1.47239067
-48.44703978	-1.47237122
-48.44700622	-1.47235178
-48.44697267	-1.47233233
-48.44693911	-1.47231289
-48.44690556	-1.47229344
-48.446872	-1.472274
-48.44684133	-1.47225617
-48.44681067	-1.47223833
-48.44678000	-1.47222050
-48.44674933	-1.47220267
-48.44671867	-1.47218483
-48.446688	-1.472167
-48.44665467	-1.47214783
-48.44662133	-1.47212867
-48.44658800	-1.47210950
-48.44655467	-1.47209033
-48.44652133	-1.47207117
-48.446488	-1.472052
-48.44645525	-1.47203300
-48.44642250	-1.47201400
-48.44638975	-1.47199500
-48.44635700	-1.47197600
-48.44632425	-1.47195700
-48.44629150	-1.47193800
-48.44625875	-1.47191900
-48.446226	-1.471900
-48.44619087	-1.47187962
-48.44615575	-1.47185925
-48.44612063	-1.47183887
-48.44608550	-1.47181850
-48.44605037	-1.47179813
-48.44601525	-1.47177775
-48.44598013	-1.47175738
-48.445945	-1.471737
-48.44591217	-1.47171783
-48.44587933	-1.47169867
-48.44584650	-1.47167950
-48.44581367	-1.47166033
-48.44578083	-1.47164117
-48.445748	-1.471622
-48.44571600	-1.47160350
-48.44568400	-1.47158500
-48.44565200	-1.47156650
-48.44562000	-1.47154800
-48.44558800	-1.47152950
-48.445556	-1.471511
-48.44551886	-1.47148971
-48.44548171	-1.47146843
-48.44544457	-1.47144714
-48.44540743	-1.47142586
-48.44537029	-1.47140457
-48.44533314	-1.47138329
-48.445296	-1.471362
-48.44526129	-1.47134157
-48.44522657	-1.47132114
-48.44519186	-1.47130071
-48.44515714	-1.47128029
-48.44512243	-1.47125986
-48.44508771	-1.47123943
-48.445053	-1.471219
-48.445063	-1.471206
-48.44509550	-1.47122483
-48.44512800	-1.47124367
-48.44516050	-1.47126250
-48.44519300	-1.47128133
-48.44522550	-1.47130017
-48.445258	-1.471319
-48.44529014	-1.47133771
-48.44532229	-1.47135643
-48.44535443	-1.47137514
-48.44538657	-1.47139386
-48.44541871	-1.47141257
-48.44545086	-1.47143129
-48.445483	-1.471450
-48.44551471	-1.47146843
-48.44554643	-1.47148686
-48.44557814	-1.47150529
-48.44560986	-1.47152371
-48.44564157	-1.47154214
-48.44567329	-1.47156057
-48.445705	-1.471579
-48.44574000	-1.47159917
-48.44577500	-1.47161933
-48.44581000	-1.47163950
-48.44584500	-1.47165967
-48.44588000	-1.47167983
-48.445915	-1.471700
-48.44594900	-1.47172000
-48.44598300	-1.47174000
-48.44601700	-1.47176000
-48.44605100	-1.47178000
-48.44608500	-1.47180000
-48.44611900	-1.47182000
-48.446153	-1.471840
-48.44618933	-1.47186089
-48.44622567	-1.47188178
-48.44626200	-1.47190267
-48.44629833	-1.47192356
-48.44633467	-1.47194444
-48.44637100	-1.47196533
-48.44640733	-1.47198622
-48.44644367	-1.47200711
-48.446480	-1.472028
-48.44651389	-1.47204767
-48.44654778	-1.47206733
-48.44658167	-1.47208700
-48.44661556	-1.47210667
-48.44664944	-1.47212633
-48.44668333	-1.47214600
-48.44671722	-1.47216567
-48.44675111	-1.47218533
-48.446785	-1.472205
-48.44681978	-1.47222511
-48.44685456	-1.47224522
-48.44688933	-1.47226533
-48.44692411	-1.47228544
-48.44695889	-1.47230556
-48.44699367	-1.47232567
-48.44702844	-1.47234578
-48.44706322	-1.47236589
-48.447098	-1.472386
-48.44713350	-1.47240663
-48.44716900	-1.47242725
-48.44720450	-1.47244787
-48.44724000	-1.47246850
-48.44727550	-1.47248913
-48.44731100	-1.47250975
-48.44734650	-1.47253037
-48.447382	-1.472551
-48.44741589	-1.47257033
-48.44744978	-1.47258967
-48.44748367	-1.47260900
-48.44751756	-1.47262833
-48.44755144	-1.47264767
-48.44758533	-1.47266700
-48.44761922	-1.47268633
-48.44765311	-1.47270567
-48.447687	-1.472725
-48.44771986	-1.47274386
-48.44775271	-1.47276271
-48.44778557	-1.47278157
-48.44781843	-1.47280043
-48.44785129	-1.47281929
-48.44788414	-1.47283814
-48.447917	-1.472857
-48.44792100	-1.47281933
-48.44792500	-1.47278167
-48.44792900	-1.47274400
-48.44793300	-1.47270633
-48.44793700	-1.47266867
-48.447941	-1.472631
-48.44794500	-1.47259680
-48.44794900	-1.47256260
-48.44795300	-1.47252840
-48.44795700	-1.47249420
-48.447961	-1.472460
-48.44796450	-1.47242725
-48.44796800	-1.47239450
-48.44797150	-1.47236175
-48.447975	-1.472329
-48.447981	-1.472274
-48.44798233	-1.47224133
-48.44798367	-1.47220867
-48.447985	-1.472176
-48.44798640	-1.47214140
-48.44798780	-1.47210680
-48.44798920	-1.47207220
-48.44799060	-1.47203760
-48.447992	-1.472003
-48.44799340	-1.47197100
-48.44799480	-1.47193900
-48.44799620	-1.47190700
-48.44799760	-1.47187500
-48.447999	-1.471843
-48.44800025	-1.47181100
-48.44800150	-1.47177900
-48.44800275	-1.47174700
-48.448004	-1.471715
-48.44800240	-1.47167720
-48.44800080	-1.47163940
-48.44799920	-1.47160160
-48.44799760	-1.47156380
-48.447996	-1.471526
-48.44799420	-1.47148760
-48.44799240	-1.47144920
-48.44799060	-1.47141080
-48.44798880	-1.47137240
-48.447987	-1.471334
-48.44798600	-1.47130033
-48.44798500	-1.47126667
-48.447984	-1.471233
-48.447981	-1.471174
-48.44797417	-1.47113517
-48.44796733	-1.47109633
-48.44796050	-1.47105750
-48.44795367	-1.47101867
-48.44794683	-1.47097983
-48.447940	-1.470941
-48.44793350	-1.47090567
-48.44792700	-1.47087033
-48.44792050	-1.47083500
-48.44791400	-1.47079967
-48.44790750	-1.47076433
-48.447901	-1.470729
-48.44789420	-1.47069120
-48.44788740	-1.47065340
-48.44788060	-1.47061560
-48.44787380	-1.47057780
-48.447867	-1.470540
-48.44785580	-1.47050860
-48.44784460	-1.47047720
-48.44783340	-1.47044580
-48.44782220	-1.47041440
-48.447811	-1.470383
-48.44779900	-1.47034920
-48.44778700	-1.47031540
-48.44777500	-1.47028160
-48.44776300	-1.47024780
-48.447751	-1.470214
-48.44774033	-1.47018367
-48.44772967	-1.47015333
-48.447719	-1.470123
-48.44768567	-1.47014367
-48.44765233	-1.47016433
-48.447619	-1.470185
-48.447571	-1.470213
-48.44753733	-1.47022967
-48.44750367	-1.47024633
-48.447470	-1.470263
-48.44743633	-1.47027333
-48.44740267	-1.47028367
-48.447369	-1.470294
-48.44733150	-1.47030150
-48.447294	-1.470309
-48.44725200	-1.47030550
-48.447210	-1.470302
-48.44717700	-1.47029450
-48.447144	-1.470287
-48.44710850	-1.47027250
-48.44707300	-1.47025800
-48.44703750	-1.47024350
-48.447002	-1.470229
-48.44697100	-1.47021750
-48.44694000	-1.47020600
-48.44690900	-1.47019450
-48.446878	-1.470183
-48.44684220	-1.47016480
-48.44680640	-1.47014660
-48.44677060	-1.47012840
-48.44673480	-1.47011020
-48.446699	-1.470092
-48.44666333	-1.47007800
-48.44662767	-1.47006400
-48.44659200	-1.47005000
-48.44655633	-1.47003600
-48.44652067	-1.47002200
-48.446485	-1.470008
-48.44644560	-1.46999340
-48.44640620	-1.46997880
-48.44636680	-1.46996420
-48.44632740	-1.46994960
-48.446288	-1.469935
-48.446297	-1.469876
-48.44631200	-1.46983750
-48.446327	-1.469799
-48.44634650	-1.46976500
-48.446366	-1.469731
-48.446398	-1.469709
-48.446422	-1.469698
-48.446448	-1.469693
-48.446476	-1.469697
-48.44650760	-1.46970760
-48.44653920	-1.46971820
-48.44657080	-1.46972880
-48.44660240	-1.46973940
-48.446634	-1.469750
-48.44666133	-1.46976667
-48.44668867	-1.46978333
-48.446716	-1.469800
-48.446731	-1.469818
-48.446738	-1.469837
-48.446743	-1.469870
-48.44674000	-1.46990550
-48.446737	-1.469941
-48.44672725	-1.46997450
-48.44671750	-1.47000800
-48.44670775	-1.47004150
-48.446698	-1.470075
-48.44672967	-1.47009067
-48.44676133	-1.47010633
-48.44679300	-1.47012200
-48.44682467	-1.47013767
-48.44685633	-1.47015333
-48.446888	-1.470169
-48.44692160	-1.47018180
-48.44695520	-1.47019460
-48.44698880	-1.47020740
-48.44702240	-1.47022020
-48.447056	-1.470233
-48.44709000	-1.47024667
-48.44712400	-1.47026033
-48.447158	-1.470274
-48.44719600	-1.47028000
-48.447234	-1.470286
-48.447293	-1.470291
-48.44732800	-1.47028450
-48.447363	-1.470278
-48.447425	-1.470260
-48.447464	-1.470248
-48.44749425	-1.47023325
-48.44752450	-1.47021850
-48.44755475	-1.47020375
-48.447585	-1.470189
-48.44761200	-1.47017200
-48.44763900	-1.47015500
-48.44766600	-1.47013800
-48.44769300	-1.47012100
-48.447720	-1.470104
-48.44774100	-1.47008033
-48.44776200	-1.47005667
-48.447783	-1.470033
-48.44780900	-1.47000200
-48.44783500	-1.46997100
-48.44786100	-1.46994000
-48.44788700	-1.46990900
-48.447913	-1.469878
-48.44793625	-1.46984900
-48.44795950	-1.46982000
-48.44798275	-1.46979100
-48.448006	-1.469762
-48.44801725	-1.46972925
-48.44802850	-1.46969650
-48.44803975	-1.46966375
-48.448051	-1.469631
-48.448066	-1.469591
-48.44807225	-1.46955800
-48.44807850	-1.46952500
-48.44808475	-1.46949200
-48.448091	-1.469459
-48.44809800	-1.46942167
-48.44810500	-1.46938433
-48.448112	-1.469347
-48.44811620	-1.46931120
-48.44812040	-1.46927540
-48.44812460	-1.46923960
-48.44812880	-1.46920380
-48.448133	-1.469168
-48.44813800	-1.46913000
-48.44814300	-1.46909200
-48.44814800	-1.46905400
-48.448153	-1.469016
-48.44815740	-1.46897740
-48.44816180	-1.46893880
-48.44816620	-1.46890020
-48.44817060	-1.46886160
-48.448175	-1.468823
-48.44817940	-1.46878400
-48.44818380	-1.46874500
-48.44818820	-1.46870600
-48.44819260	-1.46866700
-48.448197	-1.468628
-48.44820100	-1.46859360
-48.44820500	-1.46855920
-48.44820900	-1.46852480
-48.44821300	-1.46849040
-48.448217	-1.468456
-48.44821950	-1.46841950
-48.44822200	-1.46838300
-48.44822450	-1.46834650
-48.448227	-1.468310
-48.44822300	-1.46827250
-48.44821900	-1.46823500
-48.44821500	-1.46819750
-48.448211	-1.468160
-48.44820325	-1.46812975
-48.44819550	-1.46809950
-48.44818775	-1.46806925
-48.448180	-1.468039
-48.448174	-1.468019
-48.44815800	-1.46798875
-48.44814200	-1.46795850
-48.44812600	-1.46792825
-48.448110	-1.467898
-48.44808867	-1.46787300
-48.44806733	-1.46784800
-48.448046	-1.467823
-48.44801350	-1.46779650
-48.447981	-1.467770
-48.44795325	-1.46775200
-48.44792550	-1.46773400
-48.44789775	-1.46771600
-48.447870	-1.467698
-48.44783400	-1.46768167
-48.44779800	-1.46766533
-48.447762	-1.467649
-48.44773300	-1.46763367
-48.44770400	-1.46761833
-48.447675	-1.467603
-48.44764750	-1.46757950
-48.447620	-1.467556
-48.447583	-1.467513
-48.447558	-1.467472
-48.447544	-1.467435
-48.447536	-1.467392
-48.44750180	-1.46739200
-48.44746760	-1.46739200
-48.44743340	-1.46739200
-48.44739920	-1.46739200
-48.447365	-1.467392
-48.44733500	-1.46739200
-48.44730500	-1.46739200
-48.447275	-1.467392
-48.44724100	-1.46738700
-48.44720700	-1.46738200
-48.44717300	-1.46737700
-48.447139	-1.467372
-48.44710500	-1.46735550
-48.447071	-1.467339
-48.44704400	-1.46731950
-48.447017	-1.467300
-48.446987	-1.467271
-48.446968	-1.467239
-48.446925	-1.467230
-48.44688800	-1.46721767
-48.44685100	-1.46720533
-48.446814	-1.467193
-48.44678020	-1.46718180
-48.44674640	-1.46717060
-48.44671260	-1.46715940
-48.44667880	-1.46714820
-48.446645	-1.467137
-48.44660800	-1.46712420
-48.44657100	-1.46711140
-48.44653400	-1.46709860
-48.44649700	-1.46708580
-48.446460	-1.467073
-48.44642129	-1.46705971
-48.44638257	-1.46704643
-48.44634386	-1.46703314
-48.44630514	-1.46701986
-48.44626643	-1.46700657
-48.44622771	-1.46699329
-48.446189	-1.466980
-48.44615080	-1.46696380
-48.44611260	-1.46694760
-48.44607440	-1.46693140
-48.44603620	-1.46691520
-48.445998	-1.466899
-48.44596180	-1.46688340
-48.44592560	-1.46686780
-48.44588940	-1.46685220
-48.44585320	-1.46683660
-48.445817	-1.466821
-48.44579533	-1.46683967
-48.44577367	-1.46685833
-48.445752	-1.466877
-48.44572600	-1.46690175
-48.44570000	-1.46692650
-48.44567400	-1.46695125
-48.445648	-1.466976
-48.44562160	-1.46700080
-48.44559520	-1.46702560
-48.44556880	-1.46705040
-48.44554240	-1.46707520
-48.445516	-1.467100
-48.44548957	-1.46712514
-48.44546314	-1.46715029
-48.44543671	-1.46717543
-48.44541029	-1.46720057
-48.44538386	-1.46722571
-48.44535743	-1.46725086
-48.445331	-1.467276
-48.44530140	-1.46730360
-48.44527180	-1.46733120
-48.44524220	-1.46735880
-48.44521260	-1.46738640
-48.445183	-1.467414
-48.44515280	-1.46744220
-48.44512260	-1.46747040
-48.44509240	-1.46749860
-48.44506220	-1.46752680
-48.445032	-1.467555
-48.445021	-1.467581
-48.444990	-1.467597
-48.444946	-1.467600
-48.444893	-1.467583
-48.444868	-1.467565
-48.44484860	-1.46753800
-48.44482920	-1.46751100
-48.44480980	-1.46748400
-48.44479040	-1.46745700
-48.444771	-1.467430
-48.44475180	-1.46739760
-48.44473260	-1.46736520
-48.44471340	-1.46733280
-48.44469420	-1.46730040
-48.444675	-1.467268
-48.44465780	-1.46723900
-48.44464060	-1.46721000
-48.44462340	-1.46718100
-48.44460620	-1.46715200
-48.444589	-1.467123
-48.444632	-1.467075
-48.44464900	-1.46704050
-48.444666	-1.467006
-48.44466950	-1.46697200
-48.444673	-1.466938
-48.44466700	-1.46689980
-48.44466100	-1.46686160
-48.44465500	-1.46682340
-48.44464900	-1.46678520
-48.444643	-1.466747
-48.44463883	-1.46671133
-48.44463467	-1.46667567
-48.44463050	-1.46664000
-48.44462633	-1.46660433
-48.44462217	-1.46656867
-48.444618	-1.466533
-48.44461480	-1.46649600
-48.44461160	-1.46645900
-48.44460840	-1.46642200
-48.44460520	-1.46638500
-48.444602	-1.466348
-48.44459900	-1.46630933
-48.44459600	-1.46627067
-48.44459300	-1.46623200
-48.44459000	-1.46619333
-48.44458700	-1.46615467
-48.444584	-1.466116
-48.44458540	-1.46607780
-48.44458680	-1.46603960
-48.44458820	-1.46600140
-48.44458960	-1.46596320
-48.444591	-1.465925
-48.44459367	-1.46588900
-48.44459633	-1.46585300
-48.44459900	-1.46581700
-48.44460167	-1.46578100
-48.44460433	-1.46574500
-48.444607	-1.465709
-48.44461200	-1.46567050
-48.44461700	-1.46563200
-48.44462200	-1.46559350
-48.44462700	-1.46555500
-48.44463200	-1.46551650
-48.444637	-1.465478
-48.44464167	-1.46543850
-48.44464633	-1.46539900
-48.44465100	-1.46535950
-48.44465567	-1.46532000
-48.44466033	-1.46528050
-48.444665	-1.465241
-48.44466840	-1.46520660
-48.44467180	-1.46517220
-48.44467520	-1.46513780
-48.44467860	-1.46510340
-48.444682	-1.465069
-48.44468550	-1.46503117
-48.44468900	-1.46499333
-48.44469250	-1.46495550
-48.44469600	-1.46491767
-48.44469950	-1.46487983
-48.444703	-1.464842
-48.44470200	-1.46480383
-48.44470100	-1.46476567
-48.44470000	-1.46472750
-48.44469900	-1.46468933
-48.44469800	-1.46465117
-48.444697	-1.464613
-48.44469600	-1.46457583
-48.44469500	-1.46453867
-48.44469400	-1.46450150
-48.44469300	-1.46446433
-48.44469200	-1.46442717
-48.444691	-1.464390
-48.44468680	-1.46434800
-48.44468260	-1.46430600
-48.44467840	-1.46426400
-48.44467420	-1.46422200
-48.444670	-1.464180
-48.44466550	-1.46414100
-48.44466100	-1.46410200
-48.44465650	-1.46406300
-48.44465200	-1.46402400
-48.44464750	-1.46398500
-48.444643	-1.463946
-48.44463533	-1.46391000
-48.44462767	-1.46387400
-48.44462000	-1.46383800
-48.44461233	-1.46380200
-48.44460467	-1.46376600
-48.444597	-1.463730
-48.44458820	-1.46369260
-48.44457940	-1.46365520
-48.44457060	-1.46361780
-48.44456180	-1.46358040
-48.444553	-1.463543
-48.444511	-1.463532
-48.444474	-1.463504
-48.444441	-1.463455
-48.444438	-1.463397
-48.444456	-1.463338
-48.444479	-1.463312
-48.44446800	-1.46328180
-48.44445700	-1.46325160
-48.44444600	-1.46322140
-48.44443500	-1.46319120
-48.444424	-1.463161
-48.44440740	-1.46312240
-48.44439080	-1.46308380
-48.44437420	-1.46304520
-48.44435760	-1.46300660
-48.444341	-1.462968
-48.44432450	-1.46293283
-48.44430800	-1.46289767
-48.44429150	-1.46286250
-48.44427500	-1.46282733
-48.44425850	-1.46279217
-48.444242	-1.462757
-48.44422400	-1.46271850
-48.444206	-1.462680
-48.44418660	-1.46264600
-48.44416720	-1.46261200
-48.44414780	-1.46257800
-48.44412840	-1.46254400
-48.444109	-1.462510
-48.44409160	-1.46248340
-48.44407420	-1.46245680
-48.44405680	-1.46243020
-48.44403940	-1.46240360
-48.444022	-1.462377
-48.44399883	-1.46234367
-48.44397567	-1.46231033
-48.44395250	-1.46227700
-48.44392933	-1.46224367
-48.44390617	-1.46221033
-48.443883	-1.462177
-48.44385783	-1.46214550
-48.44383267	-1.46211400
-48.44380750	-1.46208250
-48.44378233	-1.46205100
-48.44375717	-1.46201950
-48.443732	-1.461988
-48.44370517	-1.46195833
-48.44367833	-1.46192867
-48.44365150	-1.46189900
-48.44362467	-1.46186933
-48.44359783	-1.46183967
-48.443571	-1.461810
-48.44354900	-1.46178680
-48.44352700	-1.46176360
-48.44350500	-1.46174040
-48.44348300	-1.46171720
-48.443461	-1.461694
-48.44343700	-1.46167180
-48.44341300	-1.46164960
-48.44338900	-1.46162740
-48.44336500	-1.46160520
-48.443341	-1.461583
-48.44331286	-1.46155886
-48.44328471	-1.46153471
-48.44325657	-1.46151057
-48.44322843	-1.46148643
-48.44320029	-1.46146229
-48.44317214	-1.46143814
-48.443144	-1.461414
-48.44311057	-1.46138686
-48.44307714	-1.46135971
-48.44304371	-1.46133257
-48.44301029	-1.46130543
-48.44297686	-1.46127829
-48.44294343	-1.46125114
-48.442910	-1.461224
-48.44287414	-1.46119500
-48.44283829	-1.46116600
-48.44280243	-1.46113700
-48.44276657	-1.46110800
-48.44273071	-1.46107900
-48.44269486	-1.46105000
-48.442659	-1.461021
-48.44263133	-1.46099767
-48.44260367	-1.46097433
-48.442576	-1.460951
-48.442540	-1.460927
-48.44251650	-1.46095750
-48.442493	-1.460988
-48.44247250	-1.46101400
-48.44245200	-1.46104000
-48.44243150	-1.46106600
-48.442411	-1.461092
-48.44238900	-1.46112000
-48.44236700	-1.46114800
-48.44234500	-1.46117600
-48.44232300	-1.46120400
-48.44230100	-1.46123200
-48.442279	-1.461260
-48.44225700	-1.46128817
-48.44223500	-1.46131633
-48.44221300	-1.46134450
-48.44219100	-1.46137267
-48.44216900	-1.46140083
-48.442147	-1.461429
-48.44212820	-1.46145300
-48.44210940	-1.46147700
-48.44209060	-1.46150100
-48.44207180	-1.46152500
-48.442053	-1.461549
-48.44202833	-1.46157783
-48.44200367	-1.46160667
-48.44197900	-1.46163550
-48.44195433	-1.46166433
-48.44192967	-1.46169317
-48.441905	-1.461722
-48.44188214	-1.46174929
-48.44185929	-1.46177657
-48.44183643	-1.46180386
-48.44181357	-1.46183114
-48.44179071	-1.46185843
-48.44176786	-1.46188571
-48.441745	-1.461913
-48.44171917	-1.46194317
-48.44169333	-1.46197333
-48.44166750	-1.46200350
-48.44164167	-1.46203367
-48.44161583	-1.46206383
-48.441590	-1.462094
-48.44156643	-1.46212229
-48.44154286	-1.46215057
-48.44151929	-1.46217886
-48.44149571	-1.46220714
-48.44147214	-1.46223543
-48.44144857	-1.46226371
-48.441425	-1.462292
-48.44139880	-1.46232260
-48.44137260	-1.46235320
-48.44134640	-1.46238380
-48.44132020	-1.46241440
-48.441294	-1.462445
-48.441284	-1.462431
-48.44130917	-1.46240150
-48.44133433	-1.46237200
-48.44135950	-1.46234250
-48.44138467	-1.46231300
-48.44140983	-1.46228350
-48.441435	-1.462254
-48.44145986	-1.46222414
-48.44148471	-1.46219429
-48.44150957	-1.46216443
-48.44153443	-1.46213457
-48.44155929	-1.46210471
-48.44158414	-1.46207486
-48.441609	-1.462045
-48.44163429	-1.46201529
-48.44165957	-1.46198557
-48.44168486	-1.46195586
-48.44171014	-1.46192614
-48.44173543	-1.46189643
-48.44176071	-1.46186671
-48.441786	-1.461837
-48.44181043	-1.46180814
-48.44183486	-1.46177929
-48.44185929	-1.46175043
-48.44188371	-1.46172157
-48.44190814	-1.46169271
-48.44193257	-1.46166386
-48.441957	-1.461635
-48.44198186	-1.46160486
-48.44200671	-1.46157471
-48.44203157	-1.46154457
-48.44205643	-1.46151443
-48.44208129	-1.46148429
-48.44210614	-1.46145414
-48.442131	-1.461424
-48.44215286	-1.46139586
-48.44217471	-1.46136771
-48.44219657	-1.46133957
-48.44221843	-1.46131143
-48.44224029	-1.46128329
-48.44226214	-1.46125514
-48.442284	-1.461227
-48.44230929	-1.46119486
-48.44233457	-1.46116271
-48.44235986	-1.46113057
-48.44238514	-1.46109843
-48.44241043	-1.46106629
-48.44243571	-1.46103414
-48.442461	-1.461002
-48.44248250	-1.46097400
-48.44250400	-1.46094600
-48.44252550	-1.46091800
-48.442547	-1.460890
-48.44257250	-1.46086150
-48.442598	-1.460833
-48.44263050	-1.46085850
-48.442663	-1.460884
-48.44269417	-1.46090933
-48.44272533	-1.46093467
-48.44275650	-1.46096000
-48.44278767	-1.46098533
-48.44281883	-1.46101067
-48.442850	-1.461036
-48.44288112	-1.46106125
-48.44291225	-1.46108650
-48.44294337	-1.46111175
-48.44297450	-1.46113700
-48.44300562	-1.46116225
-48.44303675	-1.46118750
-48.44306787	-1.46121275
-48.443099	-1.461238
-48.44313012	-1.46126375
-48.44316125	-1.46128950
-48.44319237	-1.46131525
-48.44322350	-1.46134100
-48.44325463	-1.46136675
-48.44328575	-1.46139250
-48.44331688	-1.46141825
-48.443348	-1.461444
-48.44337750	-1.46147125
-48.44340700	-1.46149850
-48.44343650	-1.46152575
-48.44346600	-1.46155300
-48.44349550	-1.46158025
-48.44352500	-1.46160750
-48.44355450	-1.46163475
-48.443584	-1.461662
-48.44361120	-1.46169120
-48.44363840	-1.46172040
-48.44366560	-1.46174960
-48.44369280	-1.46177880
-48.443720	-1.461808
-48.44374333	-1.46183850
-48.44376667	-1.46186900
-48.44379000	-1.46189950
-48.44381333	-1.46193000
-48.44383667	-1.46196050
-48.443860	-1.461991
-48.44388383	-1.46202183
-48.44390767	-1.46205267
-48.44393150	-1.46208350
-48.44395533	-1.46211433
-48.44397917	-1.46214517
-48.444003	-1.462176
-48.44402233	-1.46220033
-48.44404167	-1.46222467
-48.444061	-1.462249
-48.44407980	-1.46228080
-48.44409860	-1.46231260
-48.44411740	-1.46234440
-48.44413620	-1.46237620
-48.444155	-1.462408
-48.44417471	-1.46244371
-48.44419443	-1.46247943
-48.44421414	-1.46251514
-48.44423386	-1.46255086
-48.44425357	-1.46258657
-48.44427329	-1.46262229
-48.444293	-1.462658
-48.444324	-1.462712
-48.44434400	-1.46274700
-48.444364	-1.462782
-48.44437750	-1.46281250
-48.44439100	-1.46284300
-48.44440450	-1.46287350
-48.444418	-1.462904
-48.44443386	-1.46293857
-48.44444971	-1.46297314
-48.44446557	-1.46300771
-48.44448143	-1.46304229
-48.44449729	-1.46307686
-48.44451314	-1.46311143
-48.444529	-1.463146
-48.44454200	-1.46317925
-48.44455500	-1.46321250
-48.44456800	-1.46324575
-48.444581	-1.463279
-48.444631	-1.463291
-48.444664	-1.463312
-48.444686	-1.463347
-48.444703	-1.463386
-48.444702	-1.463439
-48.444669	-1.463498
-48.444650	-1.463517
-48.44466250	-1.46355550
-48.444675	-1.463594
-48.44468440	-1.46362480
-48.44469380	-1.46365560
-48.44470320	-1.46368640
-48.44471260	-1.46371720
-48.444722	-1.463748
-48.44472950	-1.46378800
-48.44473700	-1.46382800
-48.44474450	-1.46386800
-48.444752	-1.463908
-48.44476050	-1.46394600
-48.444769	-1.463984
-48.44477325	-1.46402000
-48.44477750	-1.46405600
-48.44478175	-1.46409200
-48.444786	-1.464128
-48.444795	-1.464186
-48.44479667	-1.46422167
-48.44479833	-1.46425733
-48.444800	-1.464293
-48.44480220	-1.46432760
-48.44480440	-1.46436220
-48.44480660	-1.46439680
-48.44480880	-1.46443140
-48.444811	-1.464466
-48.44481150	-1.46450600
-48.444812	-1.464546
-48.44481233	-1.46458617
-48.44481267	-1.46462633
-48.44481300	-1.46466650
-48.44481333	-1.46470667
-48.44481367	-1.46474683
-48.444814	-1.464787
-48.44481500	-1.46482200
-48.444816	-1.464857
-48.44481400	-1.46489100
-48.44481200	-1.46492500
-48.44481000	-1.46495900
-48.44480800	-1.46499300
-48.444806	-1.465027
-48.44480229	-1.46506357
-48.44479857	-1.46510014
-48.44479486	-1.46513671
-48.44479114	-1.46517329
-48.44478743	-1.46520986
-48.44478371	-1.46524643
-48.444780	-1.465283
-48.44477625	-1.46531825
-48.44477250	-1.46535350
-48.44476875	-1.46538875
-48.444765	-1.465424
-48.44476000	-1.46545740
-48.44475500	-1.46549080
-48.44475000	-1.46552420
-48.44474500	-1.46555760
-48.444740	-1.465591
-48.44473580	-1.46562220
-48.44473160	-1.46565340
-48.44472740	-1.46568460
-48.44472320	-1.46571580
-48.444719	-1.465747
-48.444710	-1.465803
-48.44470860	-1.46583740
-48.44470720	-1.46587180
-48.44470580	-1.46590620
-48.44470440	-1.46594060
-48.444703	-1.465975
-48.44470167	-1.46601433
-48.44470033	-1.46605367
-48.444699	-1.466093
-48.44470100	-1.46612700
-48.44470300	-1.46616100
-48.444705	-1.466195
-48.44470800	-1.46623517
-48.44471100	-1.46627533
-48.44471400	-1.46631550
-48.44471700	-1.46635567
-48.44472000	-1.46639583
-48.444723	-1.466436
-48.44472667	-1.46647333
-48.44473033	-1.46651067
-48.444734	-1.466548
-48.44473800	-1.46657960
-48.44474200	-1.46661120
-48.44474600	-1.46664280
-48.44475000	-1.46667440
-48.444754	-1.466706
-48.44475967	-1.46674567
-48.44476533	-1.46678533
-48.44477100	-1.46682500
-48.44477667	-1.46686467
-48.44478233	-1.46690433
-48.444788	-1.466944
-48.44479300	-1.46697933
-48.44479800	-1.46701467
-48.444803	-1.467050
-48.44480967	-1.46708000
-48.44481633	-1.46711000
-48.444823	-1.467140
-48.44483200	-1.46717960
-48.44484100	-1.46721920
-48.44485000	-1.46725880
-48.44485900	-1.46729840
-48.444868	-1.467338
-48.44487667	-1.46737067
-48.44488533	-1.46740333
-48.444894	-1.467436
-48.444922	-1.467479
-48.44494625	-1.46749600
-48.44497050	-1.46751300
-48.44499475	-1.46753000
-48.445019	-1.467547
-48.44504400	-1.46752300
-48.445069	-1.467499
-48.44509500	-1.46747417
-48.44512100	-1.46744933
-48.44514700	-1.46742450
-48.44517300	-1.46739967
-48.44519900	-1.46737483
-48.445225	-1.467350
-48.44525414	-1.46732286
-48.44528329	-1.46729571
-48.44531243	-1.46726857
-48.44534157	-1.46724143
-48.44537071	-1.46721429
-48.44539986	-1.46718714
-48.445429	-1.467160
-48.44545712	-1.46713350
-48.44548525	-1.46710700
-48.44551337	-1.46708050
-48.44554150	-1.46705400
-48.44556962	-1.46702750
-48.44559775	-1.46700100
-48.44562587	-1.46697450
-48.445654	-1.466948
-48.44568125	-1.46692225
-48.44570850	-1.46689650
-48.44573575	-1.46687075
-48.445763	-1.466845
-48.445808	-1.466808
-48.445825	-1.466806
-48.44585700	-1.46681980
-48.44588900	-1.46683360
-48.44592100	-1.46684740
-48.44595300	-1.46686120
-48.445985	-1.466875
-48.44601967	-1.46689000
-48.44605433	-1.46690500
-48.44608900	-1.46692000
-48.44612367	-1.46693500
-48.44615833	-1.46695000
-48.446193	-1.466965
-48.44623244	-1.46697833
-48.44627189	-1.46699167
-48.44631133	-1.46700500
-48.44635078	-1.46701833
-48.44639022	-1.46703167
-48.44642967	-1.46704500
-48.44646911	-1.46705833
-48.44650856	-1.46707167
-48.446548	-1.467085
-48.44658871	-1.46709857
-48.44662943	-1.46711214
-48.44667014	-1.46712571
-48.44671086	-1.46713929
-48.44675157	-1.46715286
-48.44679229	-1.46716643
-48.446833	-1.467180
-48.44686080	-1.46718880
-48.44688860	-1.46719760
-48.44691640	-1.46720640
-48.44694420	-1.46721520
-48.446972	-1.467224
-48.446985	-1.467234
-48.447001	-1.467262
-48.44702600	-1.46728450
-48.447051	-1.467307
-48.44708133	-1.46732300
-48.44711167	-1.46733900
-48.447142	-1.467355
-48.44717550	-1.46736000
-48.44720900	-1.46736500
-48.44724250	-1.46737000
-48.447276	-1.467375
-48.44731367	-1.46737500
-48.44735133	-1.46737500
-48.44738900	-1.46737500
-48.44742667	-1.46737500
-48.44746433	-1.46737500
-48.447502	-1.467375
-48.447550	-1.467375
-48.447557	-1.467416
-48.447572	-1.467461
-48.447596	-1.467501
-48.447630	-1.467543
-48.44765550	-1.46756450
-48.447681	-1.467586
-48.44771267	-1.46760333
-48.44774433	-1.46762067
-48.447776	-1.467638
-48.44781000	-1.46765333
-48.44784400	-1.46766867
-48.447878	-1.467684
-48.44790600	-1.46770175
-48.44793400	-1.46771950
-48.44796200	-1.46773725
-48.447990	-1.467755
-48.44801267	-1.46777433
-48.44803533	-1.46779367
-48.448058	-1.467813
-48.44807933	-1.46783767
-48.44810067	-1.46786233
-48.448122	-1.467887
-48.44813875	-1.46791875
-48.44815550	-1.46795050
-48.44817225	-1.46798225
-48.448189	-1.468014
-48.44819775	-1.46804625
-48.44820650	-1.46807850
-48.44821525	-1.46811075
-48.448224	-1.468143
-48.44822780	-1.46817540
-48.44823160	-1.46820780
-48.44823540	-1.46824020
-48.44823920	-1.46827260
-48.448243	-1.468305
-48.44824040	-1.46834120
-48.44823780	-1.46837740
-48.44823520	-1.46841360
-48.44823260	-1.46844980
-48.448230	-1.468486
-48.44822567	-1.46852367
-48.44822133	-1.46856133
-48.44821700	-1.46859900
-48.44821267	-1.46863667
-48.44820833	-1.46867433
-48.448204	-1.468712
-48.44819967	-1.46874817
-48.44819533	-1.46878433
-48.44819100	-1.46882050
-48.44818667	-1.46885667
-48.44818233	-1.46889283
-48.448178	-1.468929
-48.44817350	-1.46896650
-48.44816900	-1.46900400
-48.44816450	-1.46904150
-48.44816000	-1.46907900
-48.44815550	-1.46911650
-48.448151	-1.469154
-48.44814675	-1.46919200
-48.44814250	-1.46923000
-48.44813825	-1.46926800
-48.448134	-1.469306
-48.44812825	-1.46933825
-48.44812250	-1.46937050
-48.44811675	-1.46940275
-48.448111	-1.469435
-48.44810520	-1.46946700
-48.44809940	-1.46949900
-48.44809360	-1.46953100
-48.44808780	-1.46956300
-48.448082	-1.469595
-48.44806940	-1.46963040
-48.44805680	-1.46966580
-48.44804420	-1.46970120
-48.44803160	-1.46973660
-48.448019	-1.469772
-48.44799700	-1.46979950
-48.44797500	-1.46982700
-48.44795300	-1.46985450
-48.447931	-1.469882
-48.44790740	-1.46991040
-48.44788380	-1.46993880
-48.44786020	-1.46996720
-48.44783660	-1.46999560
-48.447813	-1.470024
-48.44778667	-1.47005333
-48.44776033	-1.47008267
-48.447734	-1.470112
-48.447714	-1.470125
-48.447678	-1.470146
-48.44764567	-1.47016567
-48.44761333	-1.47018533
-48.447581	-1.470205
-48.44755375	-1.47021875
-48.44752650	-1.47023250
-48.44749925	-1.47024625
-48.447472	-1.470260
-48.44743900	-1.47027033
-48.44740600	-1.47028067
-48.447373	-1.470291
-48.44734667	-1.47029600
-48.44732033	-1.47030100
-48.447294	-1.470306
-48.44726533	-1.47030367
-48.44723667	-1.47030133
-48.447208	-1.470299
-48.447162	-1.470289
-48.447144	-1.470284
-48.44711425	-1.47027225
-48.44708450	-1.47026050
-48.44705475	-1.47024875
-48.447025	-1.470237
-48.44699540	-1.47022560
-48.44696580	-1.47021420
-48.44693620	-1.47020280
-48.44690660	-1.47019140
-48.446877	-1.470180
-48.44684140	-1.47016200
-48.44680580	-1.47014400
-48.44677020	-1.47012600
-48.44673460	-1.47010800
-48.446699	-1.470090
-48.44666140	-1.47007540
-48.44662380	-1.47006080
-48.44658620	-1.47004620
-48.44654860	-1.47003160
-48.446511	-1.470017
-48.44647417	-1.47000283
-48.44643733	-1.46998867
-48.44640050	-1.46997450
-48.44636367	-1.46996033
-48.44632683	-1.46994617
-48.446290	-1.469932
-48.446302	-1.469875
-48.44631367	-1.46984567
-48.44632533	-1.46981633
-48.446337	-1.469787
-48.44635300	-1.46976050
-48.446369	-1.469734
-48.44638450	-1.46972350
-48.446400	-1.469713
-48.44641100	-1.46970700
-48.446422	-1.469701
-48.446446	-1.469698
-48.446477	-1.469701
-48.44651450	-1.46971300
-48.446552	-1.469725
-48.44659050	-1.46973850
-48.446629	-1.469752
-48.44665667	-1.46976867
-48.44668433	-1.46978533
-48.446712	-1.469802
-48.446726	-1.469818
-48.446733	-1.469836
-48.446738	-1.469868
-48.44673600	-1.46990450
-48.446734	-1.469941
-48.44672400	-1.46997450
-48.44671400	-1.47000800
-48.44670400	-1.47004150
-48.446694	-1.470075
-48.44672417	-1.47009017
-48.44675433	-1.47010533
-48.44676942	-1.47011292
-48.44678450	-1.47012050
-48.44679958	-1.47012808
-48.44681467	-1.47013567
-48.44684483	-1.47015083
-48.446875	-1.470166
-48.44690960	-1.47017940
-48.44694420	-1.47019280
-48.44697880	-1.47020620
-48.44701340	-1.47021960
-48.447048	-1.470233
-48.44707525	-1.47024375
-48.44710250	-1.47025450
-48.44712975	-1.47026525
-48.447157	-1.470276
-48.44719125	-1.47028050
-48.44722550	-1.47028500
-48.44725975	-1.47028950
-48.447294	-1.470294
-48.44733000	-1.47028750
-48.447366	-1.470281
-48.44739833	-1.47027100
-48.44743067	-1.47026100
-48.447463	-1.470251
-48.44749225	-1.47023675
-48.44752150	-1.47022250
-48.44755075	-1.47020825
-48.447580	-1.470194
-48.44760600	-1.47017750
-48.44763200	-1.47016100
-48.44765800	-1.47014450
-48.447684	-1.470128
-48.447725	-1.470103
-48.447734	-1.470116
-48.44774450	-1.47014550
-48.44775500	-1.47017500
-48.44776550	-1.47020450
-48.447776	-1.470234
-48.44778767	-1.47026683
-48.44779933	-1.47029967
-48.44781100	-1.47033250
-48.44782267	-1.47036533
-48.44783433	-1.47039817
-48.447846	-1.470431
-48.44785550	-1.47045700
-48.44786500	-1.47048300
-48.44787450	-1.47050900
-48.447884	-1.470535
-48.44788950	-1.47056675
-48.44789500	-1.47059850
-48.44790050	-1.47063025
-48.447906	-1.470662
-48.44791283	-1.47070000
-48.44791967	-1.47073800
-48.44792650	-1.47077600
-48.44793333	-1.47081400
-48.44794017	-1.47085200
-48.447947	-1.470890
-48.44795314	-1.47092414
-48.44795929	-1.47095829
-48.44796543	-1.47099243
-48.44797157	-1.47102657
-48.44797771	-1.47106071
-48.44798386	-1.47109486
-48.447990	-1.471129
-48.447998	-1.471174
-48.44799960	-1.47121400
-48.44800120	-1.47125400
-48.44800280	-1.47129400
-48.44800440	-1.47133400
-48.448006	-1.471374
-48.44800740	-1.47140960
-48.44800880	-1.47144520
-48.44801020	-1.47148080
-48.44801160	-1.47151640
-48.448013	-1.471552
-48.44801475	-1.47158900
-48.44801650	-1.47162600
-48.44801825	-1.47166300
-48.448020	-1.471700
-48.44801900	-1.47173267
-48.44801800	-1.47176533
-48.448017	-1.471798
-48.44801520	-1.47183760
-48.44801340	-1.47187720
-48.44801160	-1.47191680
-48.44800980	-1.47195640
-48.448008	-1.471996
-48.44800650	-1.47203433
-48.44800500	-1.47207267
-48.44800350	-1.47211100
-48.44800200	-1.47214933
-48.44800050	-1.47218767
-48.447999	-1.472226
-48.447996	-1.472282
-48.44799250	-1.47231650
-48.44798900	-1.47235100
-48.44798550	-1.47238550
-48.447982	-1.472420
-48.44797825	-1.47245150
-48.44797450	-1.47248300
-48.44797075	-1.47251450
-48.447967	-1.472546
-48.44796300	-1.47258500
-48.44795900	-1.47262400
-48.44795500	-1.47266300
-48.447951	-1.472702
-48.44794833	-1.47272833
-48.44794567	-1.47275467
-48.447943	-1.472781
-48.44793800	-1.47281400
-48.44793300	-1.47284700
-48.447928	-1.472880
-48.44789600	-1.47286180
-48.44786400	-1.47284360
-48.44783200	-1.47282540
-48.44780000	-1.47280720
-48.447768	-1.472789
-48.44773440	-1.47276980
-48.44770080	-1.47275060
-48.44766720	-1.47273140
-48.44763360	-1.47271220
-48.447600	-1.472693
-48.44756717	-1.47267417
-48.44753433	-1.47265533
-48.44750150	-1.47263650
-48.44746867	-1.47261767
-48.44743583	-1.47259883
-48.447403	-1.472580
-48.44736971	-1.47256071
-48.44733643	-1.47254143
-48.44730314	-1.47252214
-48.44726986	-1.47250286
-48.44723657	-1.47248357
-48.44720329	-1.47246429
-48.447170	-1.472445
-48.44713857	-1.47242686
-48.44710714	-1.47240871
-48.44707571	-1.47239057
-48.44704429	-1.47237243
-48.44701286	-1.47235429
-48.44698143	-1.47233614
-48.446950	-1.472318
-48.44691829	-1.47229943
-48.44688657	-1.47228086
-48.44685486	-1.47226229
-48.44682314	-1.47224371
-48.44679143	-1.47222514
-48.44675971	-1.47220657
-48.446728	-1.472188
-48.44669525	-1.47216912
-48.44666250	-1.47215025
-48.44662975	-1.47213138
-48.44659700	-1.47211250
-48.44656425	-1.47209363
-48.44653150	-1.47207475
-48.44649875	-1.47205588
-48.446466	-1.472037
-48.44643188	-1.47201725
-48.44639775	-1.47199750
-48.44636363	-1.47197775
-48.44632950	-1.47195800
-48.44629537	-1.47193825
-48.44626125	-1.47191850
-48.44622713	-1.47189875
[truncated: 619 more rows]
