# Supplementary material for: Automatic spread factor and position definition for UAV gateway through computational intelligence approach to maximize signal-to-noise ratio in wooded environments
Source: PeerJ Comput Sci. 2024 Sep 27;10:e2237. doi: 10.7717/peerj-cs.2237 (PMC11622905; doi:10.7717/peerj-cs.2237)
Supplement: Supplemental Information 1 — The code (otimizador_ufpa) to run the adapted gwo optimizer for the UFPA scenario. - code "main.m" runs the optimizer - code "trata_resultados.m" plots the general analysis for all paretos - folder "resultados" contains the plots used in the draft and the results - obtained for the optimizer in .mat files The code (SNR_mlp) to train the grnn and mlp networks: - "old_mlp_snr_v2.m" trains the mlp networks - "grnn_snr.m" trains the grnn networks - "analise_resultados.m" generates the boxplot to compare grnn x mlp, then find the best network [file peerj-cs-10-2237-s001.zip › peerJ/README.txt]

The folder "otimizador_ufpa" contains the code to run the adapted gwo optimizer for
the UFPA scenario.
- code "main.m" runs the optimizer
- code "trata_resultados.m" plots the general analysis for all paretos
- folder "resultados" contains the plots used in the draft and the results
- obtained for the optimizer in .mat files

The folder "SNR_mlp" contains the code to train the grnn and mlp networks
- "old_mlp_snr_v2.m" trains the mlp networks
- "grnn_snr.m" trains the grnn networks
- "analise_resultados.m" generates the boxplot to compare grnn x mlp, then find the best network
