# Supplementary material for: Automatic spread factor and position definition for UAV gateway through computational intelligence approach to maximize signal-to-noise ratio in wooded environments
Source: PeerJ Comput Sci. 2024 Sep 27;10:e2237. doi: 10.7717/peerj-cs.2237 (PMC11622905; doi:10.7717/peerj-cs.2237)
Supplement: Supplemental Information 1 — The code (otimizador_ufpa) to run the adapted gwo optimizer for the UFPA scenario. - code "main.m" runs the optimizer - code "trata_resultados.m" plots the general analysis for all paretos - folder "resultados" contains the plots used in the draft and the results - obtained for the optimizer in .mat files The code (SNR_mlp) to train the grnn and mlp networks: - "old_mlp_snr_v2.m" trains the mlp networks - "grnn_snr.m" trains the grnn networks - "analise_resultados.m" generates the boxplot to compare grnn x mlp, then find the best network [file peerj-cs-10-2237-s001.zip › peerJ/SNR_mlp/analise_resultados.m]

clc, clear, close all
addpath Utils Resultados
% 2 - Altura
% 5 - SF
% 9 - RSSI
%10 - SNR
%11 - Distância Dt
%12 - Distância Rádio Dr -> sqrt((altura^2) + (distância^2))
%13 - Potência Rx
%14 - rota -> 0(ceamazon) | 1(garagem)
%15 - 0(downlink) | 1(uplink)
files = ls('.\Resultados\*.mat'); % looking for results
% files = files(3:end,:);
[numFiles, ~] = size(files);
fileName = cell(numFiles, 1);
resultados = cell(numFiles, 1);

for i = 1:numFiles
    h = split(files(i,:),'.mat');
    fileName{i} = h{1};
    
%     resultados{i,1} = fileName{i};
    resultados{i} = load(['.\Resultados\' fileName{i} '.mat'], 'resultados'); % load results and store in resultados variable
    resultados{i} = resultados{i}.resultados; 
end
%%
numEntradas = 4; % define number of mlps
redeGRNN = 1;    % define number of grnns for each mlp
variacaoNeuronios = max(resultados{6}(:,6));
numSeeds = length(resultados{1});

% create a holder to store results
prepPlot = zeros(numSeeds,(variacaoNeuronios*numEntradas)+ (numEntradas*redeGRNN));

for i = 1:length(resultados)
    if i<=5
        prepPlot(:,i) = resultados{i}(:,1);
    else
        for numNeuronios = 0:variacaoNeuronios-1
            prepPlot(:,(i+numNeuronios)+(19*(i-6))) = resultados{i}(resultados{i}(:,6)==numNeuronios+1,1);
        end
    end
end
%%
% prep xlabel ticks
a = cell(21,1);
a{1} = 'GRNN';
for i = 1:20
a{i+1} = sprintf('MLP %i',i);
end
% a{2} = {'MLP1'};
%% Plot Gráficos - Plot Graphs
color = [255/255 0/255 255/255];
colors = [color; [0 * (2:length(a)); 0 * (2:length(a)); 0 * (2:length(a))]'];

figure(1);
% title('GRNN x MLP')
subplot(2,2,1)
boxplot([prepPlot(:,1),prepPlot(:,6:25)],a,'Colors',colors) 
title('Inputs: d, UD')
ylabel('RSME (dB)')
ylim([0,6]);
xlabel({'Neurons Number'})
% f1.Children.FontSize = 16;
% f1.Children.XTickLabelRotation = 70;  

% f2 = figure(2);
subplot(2,2,2)
boxplot([prepPlot(:,2),prepPlot(:,26:45)],a,'Colors',colors)
title('Inputs: h,d, UD')
ylabel('RSME (dB)')
ylim([0,6]);
xlabel('Neurons Number')
% f2.Children.FontSize = 16;
% f2.Children.XTickLabelRotation = 70;  

% f3 = figure(3);
subplot(2,2,3)
boxplot([prepPlot(:,5),prepPlot(:,86:105)],a,'Colors',colors)
title('Inputs: h,d,SF, UD')
ylabel('RSME (dB)')
ylim([0,6]);
xlabel('Neurons Number')
% f3.Children.FontSize = 16;
% f3.Children.XTickLabelRotation = 70;  

% figure(4);
% boxplot([prepPlot(:,4),prepPlot(:,66:85)],a)
% title('GRNN x MLP: h,SF,d,PLm')
% ylabel('RSME (dB)')
% ylim([0,6]);

% f4=figure(5);
subplot(2,2,4)
boxplot([prepPlot(:,3),prepPlot(:,46:65)],a,'Colors',colors)
title('Inputs: h,d,SF,FSPL, UD' )
ylabel('RSME (dB)')
ylim([0,6]);
xlabel('Neurons Number')
hold on
% f4.Children.FontSize = 16;
% f4.Children.XTickLabelRotation = 70;  

p = plot([nan nan], [nan nan], 'Color', color, 'LineWidth', 3);
p2 = plot([nan nan], [nan nan], 'k', 'LineWidth', 3);
p3 = plot(nan, nan,'+r', 'LineWidth', 3, 'MarkerSize', 18);
% p.Visible = 'on';
% p2.Visible = 'off';
% p3.Visible = 'off';

% temp = findall(gca,'Tag','Box');
% temp2= findall(gca,'Tag','Outliers');
%% Prep legend
hLegend = legend([p,p2,p3], {'GRNN','MLP','Outliers'});
hLegend.Box = 'off';
hLegend.Orientation = 'horizontal';
hLegend.Position(1) = 0.4;
hLegend.Position(2) = 0.918;
hLegend.FontSize = 24;
title(hLegend, 'GRNN x MLP');
%% Rotate tick label
% p = plot([0 1], [0 0], 'b', 'LineWidth', 2)

% p.Visible = 'off'
% hLegend = legend([p,temp(1),temp2(1)], {'GRNN','MLP','Outliers'});

fig = gcf;
fig = fig.Children(2:5);
for i = 1:length(fig)
    fig(i).FontSize = 16;
    fig(i).XTickLabelRotation = 70;    
end
%% seleciona Melhor Rede - select the best network

armazena_resultado = [prepPlot(:,5),prepPlot(:,86:105)];
clear prepPlot
figure(6);
boxplot(armazena_resultado,a);
title('GRNN x MLP: h,SF,d, UD');
ylabel('RSME (dB)');
ylim([0,6]);

% remove outliers
B = rmoutliers(armazena_resultado, 'ThresholdFactor', 2.5);
figure(7);
boxplot(B,a);
title('GRNN x MLP: h,SF,d, UD');
ylabel('RSME (dB)');
ylim([0,6]);

[row2,col2] = find(B==min(min(B)));
placeHolder = resultados{10}(resultados{10}(:,6)==col2-1,:);

bestResult =placeHolder(placeHolder(:,1)==min(min(B)),:);
