# Supplementary material for: Automatic spread factor and position definition for UAV gateway through computational intelligence approach to maximize signal-to-noise ratio in wooded environments
Source: PeerJ Comput Sci. 2024 Sep 27;10:e2237. doi: 10.7717/peerj-cs.2237 (PMC11622905; doi:10.7717/peerj-cs.2237)
Supplement: Supplemental Information 1 — The code (otimizador_ufpa) to run the adapted gwo optimizer for the UFPA scenario. - code "main.m" runs the optimizer - code "trata_resultados.m" plots the general analysis for all paretos - folder "resultados" contains the plots used in the draft and the results - obtained for the optimizer in .mat files The code (SNR_mlp) to train the grnn and mlp networks: - "old_mlp_snr_v2.m" trains the mlp networks - "grnn_snr.m" trains the grnn networks - "analise_resultados.m" generates the boxplot to compare grnn x mlp, then find the best network [file peerj-cs-10-2237-s001.zip › peerJ/SNR_mlp/grnn_snr.m]

%%%
% Caio Cardoso
% 16/03/2023
%
% Código para realizar o treinamento da rede GRNN utilizando parfor +
% crossvalidation.
%
% Code to train the GRNN network using parfor +
% crossvalidation.
%
%%%
clc, clear, close all
addpath Utils Resultados

numeroDeSeeds = 100;
numeroDeFolds = 10;
spread = 8;
nEntradas = 3; % 2, 3, 4, 5
%% Carrega Variáveis - Load Files
rng('default')
file = fullfile('..','..','dados','mat','medicoes_drone_tabela.mat');
load(file)
dados = dados_tabela;
clear file dados_tabela

%% Seleciona Entradas e Saídas - Select network Input (2,3,4 or 5 inputs)
switch nEntradas
    case 5
        % 5 Entradas - SF, Altura, Distância, FSPL, Uplink ou Downlink
        % 5 Inputs   - SF, Altura, Distância, FSPL, Uplink ou Downlink
        f = 915; %frequência em MHz - frequency in MHz
        d = dados.distancia_r/1000; % distância em km - distance in km
        FSPL = 20 * log(f) + 20 * log(d) - 32.44;
        entradas = [dados.SF, dados.altura, dados.distancia_r, FSPL, dados.flag_UD];
        entradas_nome = 1;
    
    case 4       
        % 4 Entradas - SF, Altura, Distância, Uplink ou Downlink
        % 4 Inputs - SF, Altura, Distância, Uplink ou Downlink
        entradas = [dados.SF, dados.altura, dados.distancia_r, dados.flag_UD];
        entradas_nome = 2;
    
    case 3
        % 3 Entradas - SF, Distância, Uplink ou Downlink
        % 3 Inputs - SF, Distância, Uplink ou Downlink
        entradas = [dados.SF, dados.distancia_r, dados.flag_UD];
        entradas_nome = 3;
    
    case 2
        % 2 Entradas - Distância, Uplink ou Downlink
        % 2 Inputs - Distância, Uplink ou Downlink
        entradas = [dados.distancia_r, dados.flag_UD];
        entradas_nome = 4;
end

saida = dados.SNR;
%% Treina Rede Neural - Train Neural Network
nomes = {'5_grnn_entradas', ...
        '4_grnn_entradas',      ...
        '3_grnn_entradas',        ...
        '2_grnn_entradas'};
nome = nomes{entradas_nome};
RandStream.getGlobalStream

%% When executing crossvalGRNN function files containing the metrics and trained network will be saved in folder ./Resultados/peerJ/GRNN
tStart = tic;
parfor r = 1:numeroDeSeeds
    rng(r,'mt19937ar');
%    disp(RandStream.getGlobalStream)
            
    crossvalGRNN(entradas,          ...
                 saida,             ...
                 spread,            ...
                 numeroDeFolds,     ...
                 nome,              ...
                 r);            
end
tEnd = toc(tStart);
disp(tEnd);
disp('End.');
