# Supplementary material for: Automatic spread factor and position definition for UAV gateway through computational intelligence approach to maximize signal-to-noise ratio in wooded environments
Source: PeerJ Comput Sci. 2024 Sep 27;10:e2237. doi: 10.7717/peerj-cs.2237 (PMC11622905; doi:10.7717/peerj-cs.2237)
Supplement: Supplemental Information 1 — The code (otimizador_ufpa) to run the adapted gwo optimizer for the UFPA scenario. - code "main.m" runs the optimizer - code "trata_resultados.m" plots the general analysis for all paretos - folder "resultados" contains the plots used in the draft and the results - obtained for the optimizer in .mat files The code (SNR_mlp) to train the grnn and mlp networks: - "old_mlp_snr_v2.m" trains the mlp networks - "grnn_snr.m" trains the grnn networks - "analise_resultados.m" generates the boxplot to compare grnn x mlp, then find the best network [file peerj-cs-10-2237-s001.zip › peerJ/SNR_mlp/old_mlp_snr_v2.m]

%% utilizado para gerar os dados antes de 31/08/2023 - used to generate the data before 08/31/2023

clc, clear, close all
addpath Utils Resultados
%% Carregar Dados - Load Data
rng('default')
load('medicoes_drone.mat')
load('./Utils/seeds.mat')
% numeroDeSeeds = 2;
numeroDeSeeds = length(seeds);  % define seeds number
variacaoNeuronio = 20;          % define range of neurons in hidden layer to test 1:variacaoNeuronio
numeroDeFolds = 10;             % define fold number used in crossvalidation partitioning
%% Seleciona Entradas - Select Inputs
dou = 0;
cog = 0;
f = 915; %frequência em MHz - frequency in MHz
d = dados(:,12)/1000; % distância em km - distance in km
FSPL = 20 * log(f) + 20 * log(d) - 32.44; % Free Space Path Loss
%% 5 Entradas - SF, Altura, Distância, FSPL, Uplink ou Downlink
%  5 Inputs - SF, Altura, Distância, FSPL, Uplink ou Downlink
% entradas = [dados(:,2), dados(:,5), dados(:,12), FSPL, dados(:,15)];
% saida    = dados(:,10);
% entradas_nome = 2;
%% 4 Entradas - SF, Altura, Distância, Uplink ou Downlink
%  4 Inputs   - SF, Altura, Distância, Uplink ou Downlink
entradas = [dados(:,2), dados(:,5), dados(:,12), dados(:,15)];
saida    = dados(:,10);
entradas_nome = 3;
%% 3 Entradas - SF, Distância, Uplink ou Downlink
%  3 Inputs   - SF, Distância, Uplink ou Downlink
% entradas = [dados(:,2), dados(:,12), dados(:,15)];
% saida    = dados(:,10);
% entradas_nome = 4;
%% 2 Entradas - Distância, Uplink ou Downlink
%  2 Inputs   - Distância, Uplink ou Downlink
% entradas = [dados(:,12), dados(:,15)];
% saida    = dados(:,10);
% entradas_nome = 5;
%% Treina Rede Neural - Train mlp network
nomes = {'mlp_entradas_2_5_12_PLm_UoD',            ...
         'mlp_entradas_2_5_12_FSPL_UoD',           ...
         'mlp_entradas_2_5_12_UoD',                ...
         'mlp_entradas_2_12_UoD',                  ...
         'mlp_entradas_12_UoD'};
nome = nomes{entradas_nome};
RandStream.getGlobalStream
%% When executing old_crossvalMLP_v1 function the metrics will be saved in results variable
tStart = tic;
parfor r = 1:length(seeds) % 
% parfor r = 1:1  % run best result
   rng(seeds(r)); % run everything
   % rng(seeds(97)); % best result
   results(r) = old_crossvalMLP_v1(entradas,   ...
                             saida,            ...
                             variacaoNeuronio, ...
                             numeroDeFolds,    ...
                             seeds(r));
    
end
disp(RandStream.getGlobalStream)
tEnd = toc(tStart);

disp('End.');
