# Supplementary material for: Automatic spread factor and position definition for UAV gateway through computational intelligence approach to maximize signal-to-noise ratio in wooded environments
Source: PeerJ Comput Sci. 2024 Sep 27;10:e2237. doi: 10.7717/peerj-cs.2237 (PMC11622905; doi:10.7717/peerj-cs.2237)
Supplement: Supplemental Information 1 — The code (otimizador_ufpa) to run the adapted gwo optimizer for the UFPA scenario. - code "main.m" runs the optimizer - code "trata_resultados.m" plots the general analysis for all paretos - folder "resultados" contains the plots used in the draft and the results - obtained for the optimizer in .mat files The code (SNR_mlp) to train the grnn and mlp networks: - "old_mlp_snr_v2.m" trains the mlp networks - "grnn_snr.m" trains the grnn networks - "analise_resultados.m" generates the boxplot to compare grnn x mlp, then find the best network [file peerj-cs-10-2237-s001.zip › peerJ/SNR_mlp/plot_rede.m]

%% Code to plot the best network behavior

addpath('Resultados\')
addpath('Utils\')
% load data and best network
load('medicoes_drone.mat') 
load('melhorRede.mat')

sf = [8,9,10,11];

% h  = [6,24,42,60];
marker = {'k-o','k-o','k-o','k-o'};
marker2 = {'k-*','k-*','k-*','k-*'};
close all
figure(1)
% for each sf plot the network behavior
for j=1:length(sf)

    dist = 50:20:500;
    entradas = [24*ones(size(dist)); sf(j)*ones(size(dist)); dist; ones(size(dist))];

    saida_mlp=sim(rede_mlp,entradas);
    disp(max(saida_mlp))
    subplot(2,2,j)
    plot(dist/1000,saida_mlp',marker{j},'markersize',8);
    hold on 
    d = dados(dados(:,2)==24 & dados(:,15)==1 & dados(:,5)==sf(j),[12,10]);
    dist_d = sortrows(d);
    SNR    = dist_d(:,2);
    dist_d = dist_d(:,1);
    plot(dist_d(:,1)/1000,SNR,marker2{j},'markersize',8);
    ax = gca;
    ax.FontSize = 24;
    %title(['SF ' num2str(sf(j)) ' - Uplink Prediction'])
    ylim([0,10]);
    xlim([0,0.55]);
    xlabel('Distance (km)','fontsize',26);
    ylabel('SNR (dB)','fontsize',26);
    title(['SF ' num2str(sf(j))], 'FontSize',32)
    grid minor

end
l = legend('Prediction', 'Measured', 'Orientation', 'Horizontal');
l.Box = 'off';
l.Position(1) = 0.26;
l.Position(2) = 0.95;
