# Supplementary material for: Automatic spread factor and position definition for UAV gateway through computational intelligence approach to maximize signal-to-noise ratio in wooded environments
Source: PeerJ Comput Sci. 2024 Sep 27;10:e2237. doi: 10.7717/peerj-cs.2237 (PMC11622905; doi:10.7717/peerj-cs.2237)
Supplement: Supplemental Information 1 — The code (otimizador_ufpa) to run the adapted gwo optimizer for the UFPA scenario. - code "main.m" runs the optimizer - code "trata_resultados.m" plots the general analysis for all paretos - folder "resultados" contains the plots used in the draft and the results - obtained for the optimizer in .mat files The code (SNR_mlp) to train the grnn and mlp networks: - "old_mlp_snr_v2.m" trains the mlp networks - "grnn_snr.m" trains the grnn networks - "analise_resultados.m" generates the boxplot to compare grnn x mlp, then find the best network [file peerj-cs-10-2237-s001.zip › peerJ/SNR_mlp/Utils/crossvalGRNN.m]

function crossvalGRNN(entradas_treino, ...
                                   saidas_treino,   ...
                                   spread,          ...
                                   numeroDeFolds,   ...
                                   nome,            ...
                                   seed)
                               
%     disp(RandStream.getGlobalStream)
    
    metricas = ["RMSE", "STD", "R2", "trainTime", "Seed", "Spread", "Fold"];
    metricaType = ["double","double","double","double","single","single","single"];
    % use cvpartition to split train and test data
    cv = cvpartition(length(entradas_treino),'Kfold',numeroDeFolds);
    % create table to hold metrics
    h = table('Size',[numeroDeFolds length(metricas)],...
              'VariableTypes',metricaType,'VariableNames',metricas);
    % create cell to hold trained networks
    holder = cell(numeroDeFolds,1);
    
    for k = 1:numeroDeFolds
        
         idx = training(cv,k);
         tr_i = find(idx);
         tst_i = find(~idx);
         initTime = tic;
         % train grnn
         rede_grnn = newgrnn(entradas_treino(tr_i,:)', saidas_treino(tr_i,:)',spread);
         stopTime = toc(initTime);
         saida_grnn=sim(rede_grnn,entradas_treino(tst_i,:)');
     
         % store metrics
         h.RMSE(k) = sqrt(immse(saida_grnn,saidas_treino(tst_i,:)'));
         h.R2(k)   = R2calc(saidas_treino(tst_i,:),saida_grnn);
         h.STD(k)  = std(saida_grnn-saidas_treino(tst_i,:)');
         h.trainTime(k) = stopTime;
         h.Seed(k) = seed;
         h.Spread(k) = spread;
         h.Fold(k) = k;

         holder{k,1} = rede_grnn;
    end
    resultado = h;
    redes_treinadas = holder;
    file  = fullfile('.','Resultados','peerJ','GRNN', ...
            [nome '_S' num2str(spread) '_S' num2str(seed) '.mat']);
    % save data
    save(file, 'resultado', 'redes_treinadas')
    temp = ls(fullfile('.','Resultados','peerJ','GRNN'));
    [rows, ~] = size(temp);
    disp(rows-2)
%     rmse = mean(rmse_folds);
%     R2score = mean(R2_folds);
%    netResults = {holder};
end
