# Supplementary material for: Automatic spread factor and position definition for UAV gateway through computational intelligence approach to maximize signal-to-noise ratio in wooded environments
Source: PeerJ Comput Sci. 2024 Sep 27;10:e2237. doi: 10.7717/peerj-cs.2237 (PMC11622905; doi:10.7717/peerj-cs.2237)
Supplement: Supplemental Information 1 — The code (otimizador_ufpa) to run the adapted gwo optimizer for the UFPA scenario. - code "main.m" runs the optimizer - code "trata_resultados.m" plots the general analysis for all paretos - folder "resultados" contains the plots used in the draft and the results - obtained for the optimizer in .mat files The code (SNR_mlp) to train the grnn and mlp networks: - "old_mlp_snr_v2.m" trains the mlp networks - "grnn_snr.m" trains the grnn networks - "analise_resultados.m" generates the boxplot to compare grnn x mlp, then find the best network [file peerj-cs-10-2237-s001.zip › peerJ/SNR_mlp/Utils/crossvalMLP.m]

function crossvalMLP(entradas,          ...
                     saidas,            ...
                     neuronioInicial,   ...
                     neuronioFinal,     ...
                     numeroDeFolds,     ...
                     nome,              ...
                     seed)                            	                   
%     disp(RandStream.getGlobalStream)
    
    metricas = ["RMSE", "STD", "R2", "trainTime", "Seed", "numNeuronios", "Fold"];
    metricaType = ["double","double","double","double","single","single","single"];
    cv = cvpartition(length(entradas),'Kfold',numeroDeFolds);

    h = table('Size',[numeroDeFolds length(metricas)],...
              'VariableTypes',metricaType,'VariableNames',metricas);
    holder = cell(numeroDeFolds,1);

    for numNeuronios = neuronioInicial:neuronioFinal
        for k = 1:numeroDeFolds
            idx = training(cv,k);
            tr_i = find(idx);
            tst_i = find(~idx);
            
            rede_mlp = newff(entradas(tr_i,:)',    ...
                             saidas(tr_i,:)',      ...
                             numNeuronios,         ...
                            {'logsig','purelin'},  ...
                            'trainlm');
            rede_mlp.trainParam.showWindow=false;
            rede_mlp.trainParam.epochs = 10000;
            rede_mlp.divideParam.trainRatio = 1;
            rede_mlp.divideParam.valRatio = 0;
            rede_mlp.divideParam.testRatio = 0;
            initTime = tic;
            [rede_mlp,~]=train(rede_mlp,   ...
                         entradas(tr_i,:)', ...
                         saidas(tr_i,:)');
            stopTime = toc(initTime);
            saida_mlp = sim(rede_mlp,entradas(tst_i,:)');
            
            h.RMSE(k) = sqrt(immse(saida_mlp,saidas(tst_i,:)'));
            h.R2(k)   = R2calc(saidas(tst_i,:),saida_mlp);
            h.STD(k)  = std(saida_mlp-saidas(tst_i,:)');
            h.trainTime(k) = stopTime;
            h.Seed(k) = seed;
            h.numNeuronios(k) = numNeuronios;
            h.Fold(k) = k;
            
            holder{k,1} = rede_mlp;
        end
        resultado = h;
        redes_treinadas = holder;
        file  = fullfile('.','Resultados','peerJ','MLP', ...
                 [nome '_N' num2str(numNeuronios) '_S' num2str(seed) '.mat']);
        save(file, 'resultado', 'redes_treinadas')
        temp = ls(fullfile('.','Resultados','peerJ','MLP'));
        [rows, ~] = size(temp);
        disp(rows-2)
    end
end
