# Supplementary material for: Automatic spread factor and position definition for UAV gateway through computational intelligence approach to maximize signal-to-noise ratio in wooded environments
Source: PeerJ Comput Sci. 2024 Sep 27;10:e2237. doi: 10.7717/peerj-cs.2237 (PMC11622905; doi:10.7717/peerj-cs.2237)
Supplement: Supplemental Information 1 — The code (otimizador_ufpa) to run the adapted gwo optimizer for the UFPA scenario. - code "main.m" runs the optimizer - code "trata_resultados.m" plots the general analysis for all paretos - folder "resultados" contains the plots used in the draft and the results - obtained for the optimizer in .mat files The code (SNR_mlp) to train the grnn and mlp networks: - "old_mlp_snr_v2.m" trains the mlp networks - "grnn_snr.m" trains the grnn networks - "analise_resultados.m" generates the boxplot to compare grnn x mlp, then find the best network [file peerj-cs-10-2237-s001.zip › peerJ/SNR_mlp/Utils/old_crossvalMLP_v1.m]

function netResults = old_crossvalMLP_v1(entradas_treino,                      ...
                                  saidas_treino,                        ...
                                  variacaoNeuronios,                    ...
                                  numeroDeFolds,                        ...
                                  seed)                            	                   
    disp(RandStream.getGlobalStream)
    % use cvpartition to split train and test data
    cv = cvpartition(length(entradas_treino),'Kfold',numeroDeFolds);
    
    %create holders for metrics
    %h(n,7) = [rmse, std, R2, stopTime, r, numNeuronios, k]
    h = zeros(numeroDeFolds*variacaoNeuronios,7);
    holder = cell(numeroDeFolds,2);
    
    rmse_folds = zeros(numeroDeFolds,1);
    std_folds = zeros(numeroDeFolds,1);
    R2_folds = zeros(numeroDeFolds,1);
    
    posi = 1;
    % loop to change the neuron number in hidden layer
    for numNeuronios = 1:variacaoNeuronios
        % loop to change the crossvalidation partitioning
        for k = 1:numeroDeFolds
            idx = training(cv,k);
            
            tr_i = find(idx);% training index
            tst_i = find(~idx);% test index
            
            % create network topology
            rede_mlp = newff(entradas_treino(tr_i,:)',                  ...
                      saidas_treino(tr_i,:)',                           ...
                      numNeuronios,                                     ...
                      {'logsig','purelin'},                             ...
                      'trainlm');
            rede_mlp.trainParam.showWindow=false;
            rede_mlp.trainParam.epochs = 10000;
            initTime = tic;
            %train network
            [rede_mlp,tr]=train(rede_mlp,                               ...
                         entradas_treino(tr_i,:)',                      ...
                         saidas_treino(tr_i,:)');
            stopTime = toc(initTime);
            saida_mlp = sim(rede_mlp,entradas_treino(tst_i,:)');
            
            % save metrics to holder
            rmse_folds(k) = sqrt(immse(saida_mlp,saidas_treino(tst_i,:)'));
            R2_folds(k)  = R2calc(saidas_treino(tst_i,:),saida_mlp);
            std_folds(k) = std(saida_mlp-saidas_treino(tst_i,:)');
            h(posi,1) = rmse_folds(k);
            h(posi,2) = std_folds(k);
            h(posi,3) = R2_folds(k);
%             h(posi,1) = round(sqrt(immse(saida_mlp,saidas_treino(tst_i,:)')),4);
%             h(posi,2) = round(R2calc(saidas_treino(tst_i,:),saida_mlp),4);
%             h(posi,3) = round(std(saida_mlp-saidas_treino(tst_i,:)'),4);
            h(posi,4) = stopTime;
            h(posi,5) = seed;
            h(posi,6) = numNeuronios;
            h(posi,7) = k;
            holder{posi,1} = h(posi,:);
            holder{posi,2} = rede_mlp;
            posi = posi + 1;
        end
    end
    
%     save(['.\Resultados\MLP\' nome], 'h')
%     temp = ls ('.\Resultados\MLP\');
%     [rows, ~] = size(temp);
%     disp(rows-2);
    % return saved metrics
    netResults = {holder};
end
