# Supplementary material for: Automatic spread factor and position definition for UAV gateway through computational intelligence approach to maximize signal-to-noise ratio in wooded environments
Source: PeerJ Comput Sci. 2024 Sep 27;10:e2237. doi: 10.7717/peerj-cs.2237 (PMC11622905; doi:10.7717/peerj-cs.2237)
Supplement: Supplemental Information 1 — The code (otimizador_ufpa) to run the adapted gwo optimizer for the UFPA scenario. - code "main.m" runs the optimizer - code "trata_resultados.m" plots the general analysis for all paretos - folder "resultados" contains the plots used in the draft and the results - obtained for the optimizer in .mat files The code (SNR_mlp) to train the grnn and mlp networks: - "old_mlp_snr_v2.m" trains the mlp networks - "grnn_snr.m" trains the grnn networks - "analise_resultados.m" generates the boxplot to compare grnn x mlp, then find the best network [file peerj-cs-10-2237-s001.zip › peerJ/SNR_mlp/Utils/path_loss_exponent.m]

function n = path_loss_exponent(Ptx, Prx_d, Prx_do, do)
%% Função para cálculo do coeficiente de perda de percurso (PLE) 
%  Ptx      -> Potência de transmissão
%  Prx_d    -> Vetor Potência de recepção e distância
%           -> Prx_d(:,1) - Potência de Recepção Medida
%           -> Prx_d(:,2) - Distância associada a potência de recepção
%  Prx_do   -> Potência recebida na distância de referência
%  do       -> distância de referência

Lo = Ptx - Prx_do;
Prx = Prx_d(:,1);
d   = Prx_d(:,2);
L_med = Ptx - Prx;

Y = L_med - Lo;
X = (10*log10(d/do));

n = (X'*X)\(X'*Y); % n = inv(X'*X)*X'*Y;

end
