# Supplementary material for: Automatic spread factor and position definition for UAV gateway through computational intelligence approach to maximize signal-to-noise ratio in wooded environments
Source: PeerJ Comput Sci. 2024 Sep 27;10:e2237. doi: 10.7717/peerj-cs.2237 (PMC11622905; doi:10.7717/peerj-cs.2237)
Supplement: Supplemental Information 2 [file peerj-cs-10-2237-s002.csv]

id	height	lat1	long1	sf	bandwidth	lat2	long2	rssi	snr	distance	radio_distance	received_power	ceamazonorgarage	uplinkordownlink
0	24	-1.47408	-48.45249	11	500000	-1.47323	-48.4524	-77	5	95.04367	98.0270330422629	-77	0	0
1	24	-1.47408	-48.45249	11	500000	-1.47321	-48.45236	-76	5	97.81291	100.714275863296	-76	0	0
2	24	-1.47408	-48.45249	11	500000	-1.47314	-48.45219	-75	6	109.71398	112.308314061962	-75	0	0
3	24	-1.47408	-48.45249	11	500000	-1.47308	-48.45205	-73	6	121.47617	123.824310528542	-73	0	0
4	24	-1.47408	-48.45249	11	500000	-1.47295	-48.45175	-76	5	150.18059	152.086191394052	-76	0	0
5	24	-1.47408	-48.45249	11	500000	-1.4729	-48.45162	-71	4	162.99824	164.755656179379	-71	0	0
6	24	-1.47408	-48.45249	11	500000	-1.47287	-48.45156	-82	5	169.67443	171.363392227818	-82	0	0
7	24	-1.47408	-48.45249	11	500000	-1.47275	-48.45136	-81	6	194.03294	195.511589950682	-81	0	0
8	24	-1.47408	-48.45249	11	500000	-1.47264	-48.45121	-77	6	214.20302	215.543345471672	-77	0	0
9	24	-1.47408	-48.45249	11	500000	-1.4725	-48.45105	-80	6	237.67195	238.880630895019	-80	0	0
10	24	-1.47408	-48.45249	11	500000	-1.47194	-48.45059	-83	5	318.16548	319.069385343737	-83	0	0
11	24	-1.47408	-48.45249	11	500000	-1.47175	-48.45043	-93	4	345.77325	346.605165015703	-93	0	0
12	24	-1.47408	-48.45249	11	500000	-1.47153	-48.44977	-93	4	414.50528	415.199502827109	-93	0	0
13	24	-1.47408	-48.45249	11	500000	-1.47212	-48.44898	-100	3	446.90897	447.552932586148	-100	0	0
14	24	-1.47408	-48.45249	11	500000	-1.47245	-48.44885	-104	1	443.3561	444.005215518027	-104	0	0
15	24	-1.47408	-48.45249	11	500000	-1.47264	-48.44881	-111	-1	439.28395	439.939073881376	-112	0	0
16	24	-1.47408	-48.45249	11	500000	-1.47292	-48.44877	-96	4	433.15883	433.823203629046	-96	0	0
17	24	-1.47408	-48.45249	11	500000	-1.47309	-48.44858	-102	2	448.35264	448.994532032373	-102	0	0
18	24	-1.47408	-48.45249	11	500000	-1.47304	-48.44832	-95	4	477.73721	478.339672009947	-95	0	0
19	24	-1.47408	-48.45249	11	500000	-1.47295	-48.44815	-104	1	498.52103	499.098404477775	-104	0	0
20	24	-1.47408	-48.45249	11	500000	-1.4727	-48.44791	-107	0	531.72725	532.268605492154	-107	0	0
21	24	-1.47408	-48.45249	11	500000	-1.47249	-48.44794	-111	-1	535.7809	536.318163784157	-112	0	0
22	24	-1.47408	-48.45249	11	500000	-1.47213	-48.44799	-109	-1	545.18541	545.713414968762	-110	0	0
23	24	-1.47408	-48.45249	11	500000	-1.47187	-48.448	-114	-4	556.31788	556.835328986671	-118	0	0
24	24	-1.47408	-48.45249	11	500000	-1.47131	-48.44802	-111	-2	584.59988	585.092317242343	-113	0	0
25	24	-1.47408	-48.45249	11	500000	-1.47102	-48.44799	-114	-3	604.96813	605.444000974241	-117	0	0
26	24	-1.47408	-48.45249	11	500000	-1.47073	-48.44794	-112	-2	628.14142	628.599748265632	-114	0	0
27	24	-1.47408	-48.45249	11	500000	-1.47044	-48.44787	-118	-5	653.87827	654.318570711693	-123	0	0
28	24	-1.47408	-48.45249	11	500000	-1.46871	-48.44821	-123	-12	763.47462	763.851749611235	-135	0	0
29	24	-1.47408	-48.45249	11	500000	-1.4679	-48.44815	-121	-8	839.61807	839.9610130658	-129	0	0
30	24	-1.47408	-48.45249	11	500000	-1.46773	-48.44799	-116	-5	865.3163	865.649062291232	-121	0	0
31	24	-1.47408	-48.45249	11	500000	-1.46761	-48.4478	-117	-7	888.46422	888.788315753649	-124	0	0
32	24	-1.47408	-48.45249	11	500000	-1.46723	-48.44697	-126	-12	978.09089	978.385296854461	-138	0	0
33	24	-1.47408	-48.45249	11	500000	-1.4671	-48.4466	-117	-5	1015.4091	1015.6926899229	-122	0	0
34	24	-1.47408	-48.45249	11	500000	-1.46706	-48.44648	-106	0	1027.43577	1027.71604126602	-106	0	0
35	24	-1.47408	-48.45249	11	500000	-1.46705	-48.44647	-114	-3	1029.00335	1029.28319441795	-117	0	0
36	24	-1.47408	-48.45249	11	500000	-1.46707	-48.44648	-125	-11	1026.59123	1026.87173177224	-136	0	0
37	24	-1.47408	-48.45249	11	500000	-1.46728	-48.44699	-122	-10	972.36816	972.66429901677	-132	0	0
38	24	-1.47408	-48.45249	11	500000	-1.4674	-48.44746	-128	-15	929.70285	930.01257480645	-143	0	0
39	24	-1.47408	-48.45249	11	500000	-1.4674	-48.44747	-125	-12	929.03477	929.344717459002	-137	0	0
40	24	-1.47408	-48.45249	11	500000	-1.46748	-48.4476	-124	-11	913.26409	913.579387948047	-135	0	0
41	24	-1.47408	-48.45249	11	500000	-1.46757	-48.44775	-123	-10	895.32907	895.650681676213	-133	0	0
42	24	-1.47408	-48.45249	11	500000	-1.46768	-48.44792	-119	-7	874.35661	874.685933035791	-126	0	0
43	24	-1.47408	-48.45249	11	500000	-1.46815	-48.44825	-125	-12	810.50844	810.863694656034	-137	0	0
44	24	-1.47408	-48.45249	11	500000	-1.46972	-48.44808	-120	-8	689.4522	689.869796472378	-128	0	0
45	24	-1.47408	-48.45249	11	500000	-1.47053	-48.44793	-114	-2	642.45627	642.904393251682	-116	0	0
46	24	-1.47408	-48.45249	11	500000	-1.47115	-48.44804	-115	-3	592.30816	592.79419396835	-118	0	0
47	24	-1.47408	-48.45249	11	500000	-1.47142	-48.44807	-113	-2	573.48017	573.982147268736	-115	0	0
48	24	-1.47408	-48.45249	11	500000	-1.47183	-48.44807	-105	0	551.35185	551.87395526372	-105	0	0
49	24	-1.47408	-48.45249	11	500000	-1.4729	-48.44806	-102	2	509.61162	510.176443241967	-102	0	0
50	24	-1.47408	-48.45249	11	500000	-1.47295	-48.44813	-100	3	500.67274	501.24763598356	-100	0	0
51	24	-1.47408	-48.45249	11	500000	-1.47308	-48.44844	-99	4	463.71955	464.340199694365	-99	0	0
52	24	-1.47408	-48.45249	11	500000	-1.47263	-48.44882	-98	3	438.65652	439.312579535927	-98	0	0
53	24	-1.47408	-48.45249	11	500000	-1.47242	-48.44885	-91	5	444.73025	445.377362766747	-91	0	0
54	24	-1.47408	-48.45249	11	500000	-1.47212	-48.44896	-91	4	448.85117	449.492350113291	-91	0	0
55	24	-1.47408	-48.45249	11	500000	-1.47192	-48.4491	-89	5	446.86122	447.505251298673	-89	0	0
56	24	-1.47408	-48.45249	11	500000	-1.47153	-48.44969	-91	5	421.03575	421.719222680283	-91	0	0
57	24	-1.47408	-48.45249	11	500000	-1.47151	-48.44993	-89	5	403.28931	404.002806376733	-89	0	0
58	24	-1.47408	-48.45249	11	500000	-1.47167	-48.45039	-92	4	355.39239	356.201840070924	-92	0	0
59	24	-1.47408	-48.45249	11	500000	-1.47185	-48.45056	-87	5	327.89004	328.767209939193	-87	0	0
60	24	-1.47408	-48.45249	11	500000	-1.47214	-48.45079	-79	6	286.7814	287.783897023374	-79	0	0
61	24	-1.47408	-48.45249	11	500000	-1.4723	-48.45092	-80	6	263.87825	264.967414643881	-80	0	0
62	24	-1.47408	-48.45249	11	500000	-1.47253	-48.45111	-81	5	230.7299	231.974754561806	-81	0	0
63	24	-1.47408	-48.45249	11	500000	-1.47262	-48.45119	-81	5	217.34222	218.663304179116	-81	0	0
64	24	-1.47408	-48.45249	11	500000	-1.47274	-48.45134	-85	5	196.32205	197.78358707487	-85	0	0
65	24	-1.47408	-48.45249	11	500000	-1.47293	-48.45171	-75	5	154.49685	156.349853405504	-75	0	0
66	24	-1.47408	-48.45249	11	500000	-1.47303	-48.45193	-75	5	132.31227	134.471323309295	-75	0	0
67	24	-1.47408	-48.45249	11	500000	-1.47308	-48.45208	-76	5	120.17228	122.545407422712	-76	0	0
68	24	-1.47408	-48.45249	11	500000	-1.47316	-48.45229	-76	5	104.68715	107.402976565468	-76	0	0
69	24	-1.47408	-48.45249	8	500000	-1.47325	-48.45245	-84	7	92.39883	95.464882471875	-84	0	0
70	24	-1.47408	-48.45249	8	500000	-1.47325	-48.45244	-87	6	92.45899	95.5231115061695	-87	0	0
71	24	-1.47408	-48.45249	8	500000	-1.47324	-48.45241	-79	7	93.8261	96.8469774500474	-79	0	0
72	24	-1.47408	-48.45249	8	500000	-1.47316	-48.45222	-77	7	106.61105	109.279073852694	-77	0	0
73	24	-1.47408	-48.45249	8	500000	-1.47309	-48.45207	-75	6	119.57376	121.958534266929	-75	0	0
74	24	-1.47408	-48.45249	8	500000	-1.47298	-48.4518	-82	6	144.37304	146.354277965632	-82	0	0
75	24	-1.47408	-48.45249	8	500000	-1.47291	-48.45165	-75	6	160.13743	161.925898135551	-75	0	0
76	24	-1.47408	-48.45249	8	500000	-1.47286	-48.45154	-81	6	171.91409	173.581261490197	-81	0	0
77	24	-1.47408	-48.45249	8	500000	-1.47281	-48.45145	-76	6	182.50149	184.072794981279	-76	0	0
78	24	-1.47408	-48.45249	8	500000	-1.47267	-48.45124	-76	6	209.49452	210.864776361607	-76	0	0
79	24	-1.47408	-48.45249	8	500000	-1.47253	-48.45108	-79	7	232.96029	234.193289222565	-79	0	0
80	24	-1.47408	-48.45249	8	500000	-1.47228	-48.45085	-82	6	270.72762	271.789337963917	-82	0	0
81	24	-1.47408	-48.45249	8	500000	-1.47199	-48.45062	-81	6	311.79599	312.718306755585	-81	0	0
82	24	-1.47408	-48.45249	8	500000	-1.47179	-48.45045	-81	7	340.97069	341.814293789882	-81	0	0
83	24	-1.47408	-48.45249	8	500000	-1.47164	-48.45025	-82	6	368.25311	369.034352092962	-82	0	0
84	24	-1.47408	-48.45249	8	500000	-1.47159	-48.45014	-89	6	380.65308	381.408924008716	-89	0	0
85	24	-1.47408	-48.45249	8	500000	-1.47157	-48.45002	-93	5	391.50989	392.244813818886	-93	0	0
86	24	-1.47408	-48.45249	8	500000	-1.47157	-48.44966	-99	4	420.54193	421.226203942875	-99	0	0
87	24	-1.47408	-48.45249	8	500000	-1.47165	-48.44945	-96	6	432.66679	433.331918013091	-96	0	0
88	24	-1.47408	-48.45249	8	500000	-1.47171	-48.44935	-103	1	437.3508	438.008815277318	-103	0	0
89	24	-1.47408	-48.45249	8	500000	-1.47198	-48.44911	-92	6	442.36649	443.017055512449	-92	0	0
90	24	-1.47408	-48.45249	8	500000	-1.4722	-48.44898	-95	5	442.63902	443.289185551103	-95	0	0
91	24	-1.47408	-48.45249	8	500000	-1.47251	-48.44886	-99	3	439.6503	440.30487879433	-99	0	0
92	24	-1.47408	-48.45249	8	500000	-1.4727	-48.44884	-100	3	433.77556	434.438990484641	-100	0	0
93	24	-1.47408	-48.45249	8	500000	-1.47297	-48.44878	-90	6	430.47085	431.139365750476	-90	0	0
94	24	-1.47408	-48.45249	8	500000	-1.47308	-48.44868	-90	6	437.86665	438.523891233103	-90	0	0
95	24	-1.47408	-48.45249	8	500000	-1.47312	-48.4485	-93	5	456.1862	456.817084915221	-93	0	0
96	24	-1.47408	-48.45249	8	500000	-1.47308	-48.44836	-89	6	472.35757	472.966884608537	-89	0	0
97	24	-1.47408	-48.45249	8	500000	-1.47299	-48.44816	-102	1	496.3406	496.920507936994	-102	0	0
98	24	-1.47408	-48.45249	8	500000	-1.47284	-48.44799	-103	2	518.86716	519.421918796719	-103	0	0
99	24	-1.47408	-48.45249	8	500000	-1.47267	-48.44795	-106	0	528.45175	528.996457528841	-106	0	0
100	24	-1.47408	-48.45249	8	500000	-1.47248	-48.44797	-103	1	533.00421	533.544269838712	-103	0	0
101	24	-1.47408	-48.45249	8	500000	-1.47237	-48.44799	-101	3	535.13204	535.669954575167	-101	0	0
102	24	-1.47408	-48.45249	8	500000	-1.47214	-48.448	-112	-1	543.72359	544.253013149664	-113	0	0
103	24	-1.47408	-48.45249	8	500000	-1.47191	-48.44803	-106	0	551.36715	551.88924078942	-106	0	0
104	24	-1.47408	-48.45249	8	500000	-1.47108	-48.44799	-112	-2	601.24102	601.719838571607	-114	0	0
105	24	-1.47408	-48.45249	8	500000	-1.47051	-48.44789	-117	-6	647.33147	647.776220659852	-123	0	0
106	24	-1.47408	-48.45249	8	500000	-1.47018	-48.4478	-114	-3	678.12117	678.545739948435	-117	0	0
107	24	-1.47408	-48.45249	8	500000	-1.46818	-48.44823	-123	-9	809.09603	809.451904538967	-132	0	0
108	24	-1.47408	-48.45249	8	500000	-1.46797	-48.44817	-119	-7	831.97439	832.320482516123	-126	0	0
109	24	-1.47408	-48.45249	8	500000	-1.46787	-48.44811	-124	-11	844.90481	845.245608069711	-135	0	0
110	24	-1.47408	-48.45249	8	500000	-1.46771	-48.44794	-117	-6	870.3499	870.680738520159	-123	0	0
111	24	-1.47408	-48.45249	8	500000	-1.4673	-48.44705	-120	-6	966.45284	966.750791023243	-126	0	0
112	24	-1.47408	-48.45249	8	500000	-1.46718	-48.44681	-115	-4	993.63198	993.921783481336	-119	0	0
113	24	-1.47408	-48.45249	8	500000	-1.46712	-48.44658	-117	-4	1015.14753	1015.43119297425	-121	0	0
114	24	-1.47408	-48.45249	8	500000	-1.46708	-48.44649	-122	-9	1025.02358	1025.30451064843	-131	0	0
115	24	-1.47408	-48.45249	8	500000	-1.4671	-48.44649	-120	-8	1023.33585	1023.61724384421	-128	0	0
116	24	-1.47408	-48.45249	8	500000	-1.46769	-48.44787	-114	-2	876.69592	877.024364624294	-116	0	0
117	24	-1.47408	-48.45249	8	500000	-1.4698	-48.44807	-120	-7	684.02424	684.445148209539	-127	0	0
118	24	-1.47408	-48.45249	8	500000	-1.47128	-48.44803	-111	-1	585.42267	585.914415721212	-112	0	0
119	24	-1.47408	-48.45249	8	500000	-1.47153	-48.44805	-100	4	569.19505	569.700803004966	-100	0	0
120	24	-1.47408	-48.45249	8	500000	-1.47177	-48.44805	-105	0	556.38229	556.89967913947	-105	0	0
121	24	-1.47408	-48.45249	8	500000	-1.47212	-48.44803	-117	-5	541.5553	542.086840790376	-122	0	0
122	24	-1.47408	-48.45249	8	500000	-1.47232	-48.448	-99	4	536.09765	536.634596662871	-99	0	0
123	24	-1.47408	-48.45249	8	500000	-1.47273	-48.44794	-95	5	527.57642	528.122030349063	-95	0	0
124	24	-1.47408	-48.45249	8	500000	-1.47288	-48.44796	-92	5	520.92576	521.478328822567	-92	0	0
125	24	-1.47408	-48.45249	8	500000	-1.47295	-48.44805	-92	6	509.28568	509.850864325111	-92	0	0
126	24	-1.47408	-48.45249	8	500000	-1.47301	-48.44818	-95	6	493.64431	494.227381673027	-95	0	0
127	24	-1.47408	-48.45249	8	500000	-1.47304	-48.44825	-100	4	485.29053	485.88362650709	-100	0	0
128	24	-1.47408	-48.45249	8	500000	-1.47309	-48.44839	-92	6	468.85487	469.468730718795	-92	0	0
129	24	-1.47408	-48.45249	8	500000	-1.47312	-48.44855	-92	5	450.78448	451.422914138029	-92	0	0
130	24	-1.47408	-48.45249	8	500000	-1.47311	-48.44863	-108	0	442.41954	443.070027618447	-108	0	0
131	24	-1.47408	-48.45249	8	500000	-1.47297	-48.4488	-102	4	428.34151	429.01334383569	-102	0	0
132	24	-1.47408	-48.45249	8	500000	-1.47281	-48.44884	-103	2	429.60101	430.270877230867	-103	0	0
133	24	-1.47408	-48.45249	8	500000	-1.47263	-48.44886	-95	5	434.52451	435.186798732154	-95	0	0
134	24	-1.47408	-48.45249	8	500000	-1.47246	-48.44889	-90	6	438.84445	439.500229005404	-90	0	0
135	24	-1.47408	-48.45249	8	500000	-1.47219	-48.44899	-97	4	442.18692	442.837749315803	-97	0	0
136	24	-1.47408	-48.45249	8	500000	-1.47201	-48.4491	-106	0	441.56296	442.214707629633	-106	0	0
137	24	-1.47408	-48.45249	8	500000	-1.47174	-48.44934	-103	2	436.24059	436.900277367214	-103	0	0
138	24	-1.47408	-48.45249	8	500000	-1.47163	-48.44955	-96	5	425.4625	426.138872794128	-96	0	0
139	24	-1.47408	-48.45249	8	500000	-1.47157	-48.44989	-93	6	401.77597	402.492149078017	-93	0	0
140	24	-1.47408	-48.45249	8	500000	-1.47158	-48.45009	-99	3	385.28993	386.03669535344	-99	0	0
141	24	-1.47408	-48.45249	8	500000	-1.47163	-48.45029	-93	6	366.08812	366.873972373531	-93	0	0
142	24	-1.47408	-48.45249	8	500000	-1.47182	-48.45054	-88	6	331.86773	332.734413933024	-88	0	0
143	24	-1.47408	-48.45249	8	500000	-1.47201	-48.45068	-85	7	305.71194	306.652556256366	-85	0	0
144	24	-1.47408	-48.45249	8	500000	-1.4722	-48.45083	-82	6	278.83508	279.866042667928	-82	0	0
145	24	-1.47408	-48.45249	8	500000	-1.47237	-48.45097	-82	7	254.36609	255.495807679672	-82	0	0
146	24	-1.47408	-48.45249	8	500000	-1.47252	-48.4511	-80	7	232.29956	233.536047701835	-80	0	0
147	24	-1.47408	-48.45249	8	500000	-1.47266	-48.45125	-81	6	209.59531	210.964911712816	-81	0	0
148	24	-1.47408	-48.45249	8	500000	-1.47277	-48.4514	-76	6	189.46958	190.9835640713	-76	0	0
149	24	-1.47408	-48.45249	8	500000	-1.47286	-48.45154	-80	7	171.91409	173.581261490197	-80	0	0
150	24	-1.47408	-48.45249	8	500000	-1.47292	-48.45164	-88	5	159.88973	161.680938145079	-88	0	0
151	24	-1.47408	-48.45249	8	500000	-1.47297	-48.45174	-82	6	148.94427	150.86548831934	-82	0	0
152	24	-1.47408	-48.45249	8	500000	-1.47306	-48.45197	-74	7	127.29858	129.541223052804	-74	0	0
153	24	-1.47408	-48.45249	8	500000	-1.47313	-48.45214	-81	7	112.57183	115.101767621305	-81	0	0
154	24	-1.47408	-48.45249	8	500000	-1.47321	-48.45235	-76	6	97.9833	100.879765458143	-76	0	0
155	24	-1.47408	-48.45249	10	500000	-1.47325	-48.45239	-81	5	92.95878	96.0069517227185	-81	0	0
156	24	-1.47408	-48.45249	10	500000	-1.47325	-48.4524	-80	5	92.83242	95.8846087912779	-80	0	0
157	24	-1.47408	-48.45249	10	500000	-1.47321	-48.45232	-84	6	98.56795	101.447724307658	-84	0	0
158	24	-1.47408	-48.45249	10	500000	-1.47316	-48.45219	-82	4	107.59742	110.241574692384	-82	0	0
159	24	-1.47408	-48.45249	10	500000	-1.47308	-48.45199	-83	5	124.31149	126.607055672344	-83	0	0
160	24	-1.47408	-48.45249	10	500000	-1.47301	-48.45184	-93	3	139.19902	141.252848356981	-93	0	0
161	24	-1.47408	-48.45249	10	500000	-1.47293	-48.45164	-90	5	158.99406	160.795245934958	-90	0	0
162	24	-1.47408	-48.45249	10	500000	-1.47289	-48.45156	-93	4	167.91642	169.622887917923	-93	0	0
163	24	-1.47408	-48.45249	10	500000	-1.47279	-48.45137	-87	5	189.93417	191.444480029038	-87	0	0
164	24	-1.47408	-48.45249	10	500000	-1.47269	-48.45123	-90	6	208.58018	209.956403781434	-90	0	0
165	24	-1.47408	-48.45249	10	500000	-1.4725	-48.45102	-90	6	239.9305	241.12785992135	-90	0	0
166	24	-1.47408	-48.45249	10	500000	-1.47226	-48.45082	-93	5	274.61898	275.66571091857	-93	0	0
167	24	-1.47408	-48.45249	10	500000	-1.47209	-48.45068	-96	4	299.07167	300.033104501135	-96	0	0
168	24	-1.47408	-48.45249	10	500000	-1.47174	-48.45037	-91	6	351.0491	351.868541661243	-91	0	0
169	24	-1.47408	-48.45249	10	500000	-1.47161	-48.45018	-96	5	375.98809	376.753293047119	-96	0	0
170	24	-1.47408	-48.45249	10	500000	-1.47156	-48.44984	-95	5	406.55792	407.265690078021	-95	0	0
171	24	-1.47408	-48.45249	10	500000	-1.47158	-48.4496	-103	1	424.82549	425.502875376583	-103	0	0
172	24	-1.47408	-48.45249	10	500000	-1.47173	-48.44928	-91	5	442.26784	442.918550411095	-91	0	0
173	24	-1.47408	-48.45249	10	500000	-1.47211	-48.44897	-103	3	448.42188	449.063673060663	-103	0	0
174	24	-1.47408	-48.45249	10	500000	-1.4723	-48.44887	-105	1	448.43604	449.077812824105	-105	0	0
175	24	-1.47408	-48.45249	10	500000	-1.47254	-48.44881	-105	2	443.45796	444.10692663745	-105	0	0
176	24	-1.47408	-48.45249	10	500000	-1.47268	-48.44879	-105	0	439.76081	440.415224545946	-105	0	0
177	24	-1.47408	-48.45249	10	500000	-1.47292	-48.44876	-92	5	434.22011	434.882862307095	-92	0	0
178	24	-1.47408	-48.45249	10	500000	-1.47304	-48.44868	-95	5	439.01724	439.672761286411	-95	0	0
179	24	-1.47408	-48.45249	10	500000	-1.47308	-48.44841	-100	4	466.95768	467.574031476281	-100	0	0
180	24	-1.47408	-48.45249	10	500000	-1.47303	-48.44827	-102	4	483.39906	483.994474357801	-102	0	0
181	24	-1.47408	-48.45249	10	500000	-1.47284	-48.44796	-106	0	522.08276	522.634105554945	-106	0	0
182	24	-1.47408	-48.45249	10	500000	-1.47269	-48.44793	-103	1	529.92232	530.465517478924	-103	0	0
183	24	-1.47408	-48.45249	10	500000	-1.4724	-48.44796	-105	0	537.08111	537.617074430149	-105	0	0
184	24	-1.47408	-48.45249	10	500000	-1.4722	-48.44798	-104	0	543.16254	543.692509475026	-104	0	0
185	24	-1.47408	-48.45249	10	500000	-1.47174	-48.44802	-121	-9	560.88223	561.395471953393	-130	0	0
186	24	-1.47408	-48.45249	10	500000	-1.47116	-48.44799	-116	-5	596.35142	596.834161334634	-121	0	0
187	24	-1.47408	-48.45249	10	500000	-1.47094	-48.44796	-122	-9	612.75315	613.222979702263	-131	0	0
188	24	-1.47408	-48.45249	10	500000	-1.47072	-48.44792	-126	-13	630.59103	631.047579122574	-139	0	0
189	24	-1.47408	-48.45249	10	500000	-1.47051	-48.44788	-124	-12	648.20987	648.654018383774	-136	0	0
190	24	-1.47408	-48.45249	10	500000	-1.47009	-48.44779	-125	-11	685.41117	685.831227023653	-136	0	0
191	24	-1.47408	-48.45249	10	500000	-1.46705	-48.44646	-130	-15	1029.72657	1030.0062179249	-145	0	0
192	24	-1.47408	-48.45249	10	500000	-1.46752	-48.4476	-124	-10	909.69375	910.010284990814	-134	0	0
193	24	-1.47408	-48.45249	10	500000	-1.46972	-48.44804	-122	-9	692.62064	693.036327297501	-131	0	0
194	24	-1.47408	-48.45249	10	500000	-1.47045	-48.44784	-112	-2	655.81563	656.254630880649	-114	0	0
195	24	-1.47408	-48.45249	10	500000	-1.47067	-48.44789	-117	-5	636.57643	637.028689488586	-122	0	0
196	24	-1.47408	-48.45249	10	500000	-1.47092	-48.44794	-117	-5	615.84755	616.315020781582	-122	0	0
197	24	-1.47408	-48.45249	10	500000	-1.47143	-48.44801	-113	-3	578.63731	579.134817226556	-116	0	0
198	24	-1.47408	-48.45249	10	500000	-1.47168	-48.44802	-115	-4	564.00824	564.518639894112	-119	0	0
199	24	-1.47408	-48.45249	10	500000	-1.47206	-48.448	-115	-4	547.31378	547.839733661121	-119	0	0
200	24	-1.47408	-48.45249	10	500000	-1.47231	-48.44798	-105	0	538.57336	539.107840883148	-105	0	0
201	24	-1.47408	-48.45249	10	500000	-1.47266	-48.44795	-93	5	528.78271	529.327076952374	-93	0	0
202	24	-1.47408	-48.45249	10	500000	-1.47291	-48.448	-98	4	515.77751	516.335588374267	-98	0	0
203	24	-1.47408	-48.45249	10	500000	-1.47302	-48.44818	-93	4	493.37749	493.960876627593	-93	0	0
204	24	-1.47408	-48.45249	10	500000	-1.47307	-48.44833	-98	4	475.86045	476.465285067236	-98	0	0
205	24	-1.47408	-48.45249	10	500000	-1.4731	-48.44857	-112	-2	449.15921	449.799951009139	-114	0	0
206	24	-1.47408	-48.45249	10	500000	-1.47299	-48.44871	-112	-2	437.30933	437.967407583086	-114	0	0
207	24	-1.47408	-48.45249	10	500000	-1.4727	-48.44878	-110	-1	440.02012	440.674149462859	-111	0	0
208	24	-1.47408	-48.45249	10	500000	-1.47241	-48.44882	-101	2	448.22587	448.86794331658	-101	0	0
209	24	-1.47408	-48.45249	10	500000	-1.47222	-48.44888	-110	-1	451.44437	452.081872236321	-111	0	0
210	24	-1.47408	-48.45249	10	500000	-1.47194	-48.44906	-108	-1	449.43561	450.075957518364	-109	0	0
211	24	-1.47408	-48.45249	10	500000	-1.47177	-48.44921	-102	1	445.99274	446.638023608277	-102	0	0
212	24	-1.47408	-48.45249	10	500000	-1.47158	-48.44948	-101	3	434.99982	435.661386170535	-101	0	0
213	24	-1.47408	-48.45249	10	500000	-1.47153	-48.44969	-99	4	421.03575	421.719222680283	-99	0	0
214	24	-1.47408	-48.45249	10	500000	-1.47154	-48.45009	-88	5	388.51124	389.251825437386	-88	0	0
215	24	-1.47408	-48.45249	10	500000	-1.47159	-48.45024	-87	5	373.11251	373.883598354488	-87	0	0
216	24	-1.47408	-48.45249	10	500000	-1.47177	-48.45047	-87	5	341.16742	342.010538535666	-87	0	0
217	24	-1.47408	-48.45249	10	500000	-1.47193	-48.4506	-87	5	318.2631	319.166728876319	-87	0	0
218	24	-1.47408	-48.45249	10	500000	-1.47219	-48.45081	-89	5	281.14147	282.164005772815	-89	0	0
219	24	-1.47408	-48.45249	10	500000	-1.47235	-48.45094	-83	7	258.24557	259.358389925263	-83	0	0
220	24	-1.47408	-48.45249	10	500000	-1.47262	-48.45121	-86	6	215.87048	217.200515964927	-86	0	0
221	24	-1.47408	-48.45249	10	500000	-1.47277	-48.45142	-83	6	188.05567	189.580945823015	-83	0	0
222	24	-1.47408	-48.45249	10	500000	-1.47285	-48.45154	-82	6	172.79288	174.451653413473	-82	0	0
223	24	-1.47408	-48.45249	10	500000	-1.47288	-48.45162	-86	6	164.79371	166.532179639744	-86	0	0
224	24	-1.47408	-48.45249	10	500000	-1.47292	-48.4517	-81	6	156.04128	157.87615736405	-81	0	0
225	24	-1.47408	-48.45249	10	500000	-1.47303	-48.45196	-87	6	130.7765	132.960493953091	-87	0	0
226	24	-1.47408	-48.45249	10	500000	-1.47309	-48.4521	-79	6	118.31158	120.721290425908	-79	0	0
227	24	-1.47408	-48.45249	10	500000	-1.47316	-48.4523	-81	6	104.45674	107.178405154339	-81	0	0
228	24	-1.47408	-48.45249	9	500000	-1.47326	-48.45242	-82	6	91.51125	94.6060720913964	-82	0	0
229	24	-1.47408	-48.45249	9	500000	-1.47326	-48.45242	-80	7	91.51125	94.6060720913964	-80	0	0
230	24	-1.47408	-48.45249	9	500000	-1.47323	-48.45234	-86	6	95.97514	98.9304174560059	-86	0	0
231	24	-1.47408	-48.45249	9	500000	-1.47319	-48.45223	-96	5	103.09726	105.85388523577	-96	0	0
232	24	-1.47408	-48.45249	9	500000	-1.4731	-48.45204	-100	4	119.9033	122.281647645466	-100	0	0
233	24	-1.47408	-48.45249	9	500000	-1.47304	-48.45191	-91	6	132.40032	134.557960508111	-91	0	0
234	24	-1.47408	-48.45249	9	500000	-1.47299	-48.45178	-87	6	144.63321	146.610932180735	-87	0	0
235	24	-1.47408	-48.45249	9	500000	-1.47295	-48.45174	-98	5	150.79229	152.690257460796	-98	0	0
236	24	-1.47408	-48.45249	9	500000	-1.47288	-48.4516	-85	7	166.10811	167.832965199844	-85	0	0
237	24	-1.47408	-48.45249	9	500000	-1.47284	-48.4515	-93	6	176.41319	178.03823635943	-93	0	0
238	24	-1.47408	-48.45249	9	500000	-1.47276	-48.45132	-87	7	196.10684	197.569969111668	-87	0	0
239	24	-1.47408	-48.45249	9	500000	-1.47266	-48.45119	-87	7	214.04035	215.38168777341	-87	0	0
240	24	-1.47408	-48.45249	9	500000	-1.47246	-48.45098	-98	6	246.21562	247.382561091085	-98	0	0
241	24	-1.47408	-48.45249	9	500000	-1.4723	-48.45085	-93	5	269.08764	270.155803196544	-93	0	0
242	24	-1.47408	-48.45249	9	500000	-1.47203	-48.45064	-97	5	307.00149	307.938167270996	-97	0	0
243	24	-1.47408	-48.45249	9	500000	-1.47186	-48.4505	-91	7	331.46317	332.330908984477	-91	0	0
244	24	-1.47408	-48.45249	9	500000	-1.47166	-48.45027	-99	4	365.11145	365.899400001015	-99	0	0
245	24	-1.47408	-48.45249	9	500000	-1.47158	-48.45008	-95	5	386.06044	386.805717813211	-95	0	0
246	24	-1.47408	-48.45249	9	500000	-1.47157	-48.44975	-111	-1	413.11183	413.808390545611	-112	0	0
247	24	-1.47408	-48.45249	9	500000	-1.47162	-48.44953	-105	1	427.88252	428.555073382115	-105	0	0
248	24	-1.47408	-48.45249	9	500000	-1.4718	-48.44923	-104	2	442.25646	442.907187130364	-104	0	0
249	24	-1.47408	-48.45249	9	500000	-1.47228	-48.4489	-105	1	446.43872	447.083359917631	-105	0	0
250	24	-1.47408	-48.45249	9	500000	-1.47249	-48.44884	-106	0	442.57527	443.225529065704	-106	0	0
251	24	-1.47408	-48.45249	9	500000	-1.47275	-48.44881	-111	-1	434.97469	435.636294333468	-112	0	0
252	24	-1.47408	-48.45249	9	500000	-1.47299	-48.44876	-118	-6	431.97189	432.63808633796	-124	0	0
253	24	-1.47408	-48.45249	9	500000	-1.47309	-48.44865	-98	4	440.81389	441.466743500495	-98	0	0
254	24	-1.47408	-48.45249	9	500000	-1.47311	-48.44843	-106	1	464.01203	464.632289003596	-106	0	0
255	24	-1.47408	-48.45249	9	500000	-1.47306	-48.44829	-106	0	480.4436	481.04267251561	-106	0	0
256	24	-1.47408	-48.45249	9	500000	-1.47297	-48.44809	-114	-2	504.42924	504.999859571245	-116	0	0
257	24	-1.47408	-48.45249	9	500000	-1.47281	-48.44795	-113	-2	524.04403	524.593314271771	-115	0	0
258	24	-1.47408	-48.45249	9	500000	-1.47256	-48.44795	-106	1	532.20887	532.749736092546	-106	0	0
259	24	-1.47408	-48.45249	9	500000	-1.47237	-48.44797	-111	-1	537.21071	537.746545259664	-112	0	0
260	24	-1.47408	-48.45249	9	500000	-1.47209	-48.44799	-118	-5	546.96961	547.495894289219	-123	0	0
261	24	-1.47408	-48.45249	9	500000	-1.4719	-48.44801	-119	-6	553.85274	554.372489942915	-125	0	0
262	24	-1.47408	-48.45249	9	500000	-1.46713	-48.44675	-128	-12	1002.16428	1002.45161684139	-140	0	0
263	24	-1.47408	-48.45249	9	500000	-1.46714	-48.44675	-124	-11	1001.30707	1001.59465275728	-135	0	0
264	24	-1.47408	-48.45249	9	500000	-1.46749	-48.44756	-123	-10	915.02675	915.341440783472	-133	0	0
265	24	-1.47408	-48.45249	9	500000	-1.46977	-48.44807	-118	-6	686.34936	686.768843187	-124	0	0
266	24	-1.47408	-48.45249	9	500000	-1.47046	-48.44788	-117	-4	651.62951	652.071329152601	-121	0	0
267	24	-1.47408	-48.45249	9	500000	-1.47099	-48.44799	-118	-5	606.8506	607.324995962096	-123	0	0
268	24	-1.47408	-48.45249	9	500000	-1.4712	-48.44802	-115	-2	591.13573	591.622727151884	-117	0	0
269	24	-1.47408	-48.45249	9	500000	-1.47153	-48.44805	-123	-9	569.19505	569.700803004966	-132	0	0
270	24	-1.47408	-48.45249	9	500000	-1.47176	-48.44805	-119	-7	556.89651	557.413421842514	-126	0	0
271	24	-1.47408	-48.45249	9	500000	-1.4721	-48.44803	-113	-2	542.4541	542.984760934237	-115	0	0
272	24	-1.47408	-48.45249	9	500000	-1.47233	-48.448	-113	-3	535.69274	536.230092114111	-116	0	0
273	24	-1.47408	-48.45249	9	500000	-1.47266	-48.44798	-102	4	525.60105	526.148708789732	-102	0	0
274	24	-1.47408	-48.45249	9	500000	-1.47285	-48.44799	-95	6	518.57278	519.127853381928	-95	0	0
275	24	-1.47408	-48.45249	9	500000	-1.47303	-48.44823	-99	5	487.71493	488.305081833995	-99	0	0
276	24	-1.47408	-48.45249	9	500000	-1.47307	-48.44837	-95	6	471.54089	472.15125854115	-95	0	0
277	24	-1.47408	-48.45249	9	500000	-1.47311	-48.4486	-95	6	445.65441	446.300182783346	-95	0	0
278	24	-1.47408	-48.45249	9	500000	-1.47305	-48.44873	-107	0	433.36289	434.026951270485	-107	0	0
279	24	-1.47408	-48.45249	9	500000	-1.47287	-48.44883	-116	-3	428.50956	429.18113077277	-119	0	0
280	24	-1.47408	-48.45249	9	500000	-1.47273	-48.44884	-112	-2	432.60674	433.27196019755	-114	0	0
281	24	-1.47408	-48.45249	9	500000	-1.4725	-48.44887	-103	2	439.07408	439.729516552899	-103	0	0
282	24	-1.47408	-48.45249	9	500000	-1.47236	-48.44891	-96	6	441.51988	442.171691128248	-96	0	0
283	24	-1.47408	-48.45249	9	500000	-1.47212	-48.44902	-104	1	443.03249	443.682078966009	-104	0	0
284	24	-1.47408	-48.45249	9	500000	-1.47198	-48.44911	-105	2	442.36649	443.017055512449	-105	0	0
285	24	-1.47408	-48.45249	9	500000	-1.47179	-48.44927	-108	1	439.26428	439.919433173756	-108	0	0
286	24	-1.47408	-48.45249	9	500000	-1.47164	-48.44946	-95	6	432.49587	433.161260464341	-95	0	0
287	24	-1.47408	-48.45249	9	500000	-1.47157	-48.44969	-100	5	418.0533	418.741640681805	-100	0	0
288	24	-1.47408	-48.45249	9	500000	-1.47156	-48.44984	-100	5	406.55792	407.265690078021	-100	0	0
289	24	-1.47408	-48.45249	9	500000	-1.47156	-48.45004	-98	5	390.75066	391.487009095366	-98	0	0
290	24	-1.47408	-48.45249	9	500000	-1.47159	-48.45017	-95	6	378.3724	379.132790828965	-95	0	0
291	24	-1.47408	-48.45249	9	500000	-1.47169	-48.45035	-105	0	356.66844	357.475000653239	-105	0	0
292	24	-1.47408	-48.45249	9	500000	-1.47181	-48.45046	-92	6	338.57124	339.420807487015	-92	0	0
293	24	-1.47408	-48.45249	9	500000	-1.47203	-48.45066	-95	6	305.51678	306.457995264552	-95	0	0
294	24	-1.47408	-48.45249	9	500000	-1.47218	-48.45079	-90	6	283.4509	284.465134437966	-90	0	0
295	24	-1.47408	-48.45249	9	500000	-1.47239	-48.45098	-86	7	251.96615	253.106579815347	-86	0	0
296	24	-1.47408	-48.45249	9	500000	-1.47252	-48.45109	-95	6	233.04038	234.272957702216	-95	0	0
297	24	-1.47408	-48.45249	9	500000	-1.47274	-48.45135	-95	5	195.60009	197.066981526607	-95	0	0
298	24	-1.47408	-48.45249	9	500000	-1.47283	-48.45148	-82	6	178.67213	180.276815033817	-82	0	0
299	24	-1.47408	-48.45249	9	500000	-1.47288	-48.45158	-88	6	167.44171	169.152967008339	-88	0	0
300	24	-1.47408	-48.45249	9	500000	-1.47294	-48.45169	-85	7	154.84375	156.692651116964	-85	0	0
301	24	-1.47408	-48.45249	9	500000	-1.47299	-48.4518	-84	7	143.4322	145.426256215444	-84	0	0
302	24	-1.47408	-48.45249	9	500000	-1.47313	-48.45215	-80	7	112.19252	114.730822118341	-80	0	0
303	42	-1.47408	-48.45249	11	500000	-1.47323	-48.45238	-76	4	95.30333	104.147610193844	-76	0	0
304	42	-1.47408	-48.45249	11	500000	-1.47323	-48.45238	-80	5	95.30333	104.147610193844	-80	0	0
305	42	-1.47408	-48.45249	11	500000	-1.47314	-48.45219	-80	5	109.71398	117.478327394632	-80	0	0
306	42	-1.47408	-48.45249	11	500000	-1.47308	-48.45204	-79	5	121.92797	128.959023989486	-79	0	0
307	42	-1.47408	-48.45249	11	500000	-1.47298	-48.45178	-76	5	145.56629	151.50427315546	-76	0	0
308	42	-1.47408	-48.45249	11	500000	-1.47289	-48.45158	-79	5	166.55695	171.770828702963	-79	0	0
309	42	-1.47408	-48.45249	11	500000	-1.47286	-48.45152	-86	5	173.28857	178.305716376803	-86	0	0
310	42	-1.47408	-48.45249	11	500000	-1.47277	-48.45136	-81	5	192.3433	196.875455694431	-81	0	0
311	42	-1.47408	-48.45249	11	500000	-1.47266	-48.45121	-79	6	212.54574	216.655698268353	-79	0	0
312	42	-1.47408	-48.45249	11	500000	-1.47234	-48.45089	-90	5	262.80393	266.138884087698	-90	0	0
313	42	-1.47408	-48.45249	11	500000	-1.47214	-48.45073	-93	4	291.21934	294.232397927277	-93	0	0
314	42	-1.47408	-48.45249	11	500000	-1.47193	-48.45056	-83	5	321.21554	323.949723163166	-83	0	0
315	42	-1.47408	-48.45249	11	500000	-1.47173	-48.45038	-91	5	351.13059	353.633555016698	-91	0	0
316	42	-1.47408	-48.45249	11	500000	-1.47157	-48.45005	-97	4	389.17854	391.438291428587	-97	0	0
317	42	-1.47408	-48.45249	11	500000	-1.47157	-48.44968	-97	4	418.88154	420.981881501772	-97	0	0
318	42	-1.47408	-48.45249	11	500000	-1.47199	-48.44905	-89	5	447.4664	449.433175376451	-89	0	0
319	42	-1.47408	-48.45249	11	500000	-1.47277	-48.44879	-100	3	436.31858	438.335377597128	-100	0	0
320	42	-1.47408	-48.45249	11	500000	-1.47293	-48.44876	-90	5	433.8911	435.919128576861	-90	0	0
321	42	-1.47408	-48.45249	11	500000	-1.4731	-48.44861	-84	5	444.84703	446.825335114092	-84	0	0
322	42	-1.47408	-48.45249	11	500000	-1.47311	-48.44845	-91	5	461.85005	463.755828734262	-91	0	0
323	42	-1.47408	-48.45249	11	500000	-1.47299	-48.44815	-83	5	497.4186	499.188605264543	-83	0	0
324	42	-1.47408	-48.45249	11	500000	-1.47292	-48.448	-98	4	515.49816	517.20629632999	-98	0	0
325	42	-1.47408	-48.45249	11	500000	-1.47274	-48.44789	-101	3	532.59479	534.24826657196	-101	0	0
326	42	-1.47408	-48.45249	11	500000	-1.47246	-48.44796	-102	2	534.79714	536.443828328912	-102	0	0
327	42	-1.47408	-48.45249	11	500000	-1.47209	-48.448	-104	1	545.95324	547.566379781025	-104	0	0
328	42	-1.47408	-48.45249	11	500000	-1.47129	-48.448	-106	0	587.6616	589.160552069264	-106	0	0
329	42	-1.47408	-48.45249	11	500000	-1.47017	-48.44779	-111	-1	679.68685	680.983270031594	-112	0	0
330	42	-1.47408	-48.45249	11	500000	-1.46994	-48.44787	-113	-2	689.67675	690.954426493211	-115	0	0
331	42	-1.47408	-48.45249	11	500000	-1.46977	-48.44799	-117	-5	692.74295	694.014981664447	-122	0	0
332	42	-1.47408	-48.45249	11	500000	-1.4696	-48.44807	-121	-8	699.67954	700.938983574613	-129	0	0
333	42	-1.47408	-48.45249	11	500000	-1.46942	-48.44813	-118	-5	709.49561	710.737659484336	-123	0	0
334	42	-1.47408	-48.45249	11	500000	-1.46898	-48.44816	-116	-4	743.81457	744.999405734182	-120	0	0
335	42	-1.47408	-48.45249	11	500000	-1.46819	-48.44821	-115	-4	809.49926	810.588090179314	-119	0	0
336	42	-1.47408	-48.45249	11	500000	-1.46732	-48.44711	-118	-7	960.55255	961.470333037636	-125	0	0
337	42	-1.47408	-48.45249	11	500000	-1.46723	-48.44693	-113	-3	980.88635	981.785124972019	-116	0	0
338	42	-1.47408	-48.45249	11	500000	-1.46713	-48.44665	-115	-4	1009.27781	1010.15132418782	-119	0	0
339	42	-1.47408	-48.45249	11	500000	-1.46709	-48.44651	-105	0	1022.73312	1023.59515177874	-105	0	0
340	42	-1.47408	-48.45249	11	500000	-1.46703	-48.44646	-113	-3	1031.41583	1032.27061101951	-116	0	0
341	42	-1.47408	-48.45249	11	500000	-1.46704	-48.44646	-117	-5	1030.57095	1031.42643120288	-122	0	0
342	42	-1.47408	-48.45249	11	500000	-1.46708	-48.44645	-123	-9	1027.92221	1028.77989376313	-132	0	0
343	42	-1.47408	-48.45249	11	500000	-1.46707	-48.44647	-113	-3	1027.31495	1028.17314032876	-116	0	0
344	42	-1.47408	-48.45249	11	500000	-1.46709	-48.44653	-120	-8	1021.28956	1022.15280920467	-128	0	0
345	42	-1.47408	-48.45249	11	500000	-1.46741	-48.44733	-115	-5	937.58465	938.524893604652	-120	0	0
346	42	-1.47408	-48.45249	11	500000	-1.46781	-48.44804	-125	-16	854.84495	855.876094151778	-141	0	0
347	42	-1.47408	-48.45249	11	500000	-1.46809	-48.44822	-126	-14	817.87616	818.953852849076	-140	0	0
348	42	-1.47408	-48.45249	11	500000	-1.47125	-48.448	-107	0	590.02174	591.514711290115	-107	0	0
349	42	-1.47408	-48.45249	11	500000	-1.47153	-48.44803	-107	0	571.12381	572.666051332639	-107	0	0
350	42	-1.47408	-48.45249	11	500000	-1.47196	-48.44803	-104	1	548.95681	550.561149415191	-104	0	0
351	42	-1.47408	-48.45249	11	500000	-1.47224	-48.44801	-99	4	538.38024	540.016002376279	-99	0	0
352	42	-1.47408	-48.45249	11	500000	-1.47272	-48.44796	-89	5	525.76429	527.439180038044	-89	0	0
353	42	-1.47408	-48.45249	11	500000	-1.4729	-48.44799	-86	5	517.13424	518.836989988549	-86	0	0
354	42	-1.47408	-48.45249	11	500000	-1.47303	-48.44818	-91	4	493.11303	494.898434384047	-91	0	0
355	42	-1.47408	-48.45249	11	500000	-1.47311	-48.4484	-89	5	467.25608	469.139898427928	-89	0	0
356	42	-1.47408	-48.45249	11	500000	-1.47308	-48.44864	-98	3	442.16866	444.158894863309	-98	0	0
357	42	-1.47408	-48.45249	11	500000	-1.47294	-48.44875	-100	3	434.62782	436.652426900335	-100	0	0
358	42	-1.47408	-48.45249	11	500000	-1.47232	-48.44888	-85	5	446.45956	448.430751304361	-85	0	0
359	42	-1.47408	-48.45249	11	500000	-1.47157	-48.44951	-89	4	433.15574	435.187195462996	-89	0	0
360	42	-1.47408	-48.45249	11	500000	-1.47153	-48.44998	-84	4	397.79879	400.009846535637	-84	0	0
361	42	-1.47408	-48.45249	11	500000	-1.47157	-48.45018	-87	5	379.24928	381.567839814257	-87	0	0
362	42	-1.47408	-48.45249	11	500000	-1.47167	-48.45038	-83	5	356.12349	358.591606329234	-83	0	0
363	42	-1.47408	-48.45249	11	500000	-1.47224	-48.45085	-83	5	274.03227	277.232186084792	-83	0	0
364	42	-1.47408	-48.45249	11	500000	-1.47285	-48.45155	-76	5	172.1158	177.166161017391	-76	0	0
365	42	-1.47408	-48.45249	11	500000	-1.47287	-48.45158	-80	6	168.32916	173.489786749265	-80	0	0
366	42	-1.47408	-48.45249	11	500000	-1.47296	-48.45174	-81	6	149.867	155.640989745632	-81	0	0
367	42	-1.47408	-48.45249	11	500000	-1.47302	-48.45188	-77	5	135.97889	142.31745685485	-77	0	0
368	42	-1.47408	-48.45249	11	500000	-1.47308	-48.45204	-75	6	121.92797	128.959023989486	-75	0	0
369	42	-1.47408	-48.45249	8	500000	-1.47325	-48.45244	-74	7	92.45899	101.551291630486	-74	0	0
370	42	-1.47408	-48.45249	8	500000	-1.47325	-48.45244	-72	7	92.45899	101.551291630486	-72	0	0
371	42	-1.47408	-48.45249	8	500000	-1.4732	-48.45232	-71	6	99.6595	108.148120373172	-71	0	0
372	42	-1.47408	-48.45249	8	500000	-1.47314	-48.45219	-74	6	109.71398	117.478327394632	-74	0	0
373	42	-1.47408	-48.45249	8	500000	-1.47305	-48.45196	-75	6	128.79494	135.470057834208	-75	0	0
374	42	-1.47408	-48.45249	8	500000	-1.47298	-48.4518	-75	7	144.37304	150.358154680222	-75	0	0
375	42	-1.47408	-48.45249	8	500000	-1.4729	-48.45163	-82	6	162.3412	167.686210576302	-82	0	0
376	42	-1.47408	-48.45249	8	500000	-1.47287	-48.45157	-81	6	168.99947	174.14023331867	-81	0	0
377	42	-1.47408	-48.45249	8	500000	-1.47279	-48.45142	-73	7	186.33838	191.013067252019	-73	0	0
378	42	-1.47408	-48.45249	8	500000	-1.4727	-48.45128	-88	6	204.05199	208.329581727992	-88	0	0
379	42	-1.47408	-48.45249	8	500000	-1.47258	-48.45114	-75	6	224.36302	228.260300410563	-75	0	0
380	42	-1.47408	-48.45249	8	500000	-1.47245	-48.45101	-75	7	244.77669	248.35383622436	-75	0	0
381	42	-1.47408	-48.45249	8	500000	-1.4723	-48.45088	-84	7	266.83972	270.124852928564	-84	0	0
382	42	-1.47408	-48.45249	8	500000	-1.47214	-48.45075	-82	6	289.73052	292.758901178889	-82	0	0
383	42	-1.47408	-48.45249	8	500000	-1.47196	-48.45061	-88	6	315.02652	317.813952342106	-88	0	0
384	42	-1.47408	-48.45249	8	500000	-1.4718	-48.45046	-83	6	339.40104	341.989862354254	-83	0	0
385	42	-1.47408	-48.45249	8	500000	-1.47162	-48.45021	-86	6	372.90219	375.259967631502	-86	0	0
386	42	-1.47408	-48.45249	8	500000	-1.47157	-48.45	-90	5	393.07216	395.309654533083	-90	0	0
387	42	-1.47408	-48.45249	8	500000	-1.47158	-48.44968	-97	4	418.14147	420.245510307678	-97	0	0
388	42	-1.47408	-48.45249	8	500000	-1.47164	-48.44947	-95	5	431.63078	433.669378955223	-95	0	0
389	42	-1.47408	-48.45249	8	500000	-1.47184	-48.44921	-88	6	441.55576	443.548744997861	-88	0	0
390	42	-1.47408	-48.45249	8	500000	-1.47202	-48.44908	-91	6	442.88558	444.872607576525	-91	0	0
391	42	-1.47408	-48.45249	8	500000	-1.47232	-48.44892	-97	5	442.46746	444.456356866286	-97	0	0
392	42	-1.47408	-48.45249	8	500000	-1.47249	-48.44887	-100	3	439.52019	441.522363439992	-100	0	0
393	42	-1.47408	-48.45249	8	500000	-1.4728	-48.44884	-102	3	429.96781	432.014256288142	-102	0	0
394	42	-1.47408	-48.45249	8	500000	-1.47295	-48.44881	-86	7	427.9249	429.981069397258	-86	0	0
395	42	-1.47408	-48.45249	8	500000	-1.47308	-48.44871	-88	6	434.64205	436.666590922872	-88	0	0
396	42	-1.47408	-48.45249	8	500000	-1.47314	-48.44858	-91	6	447.02005	448.988780597024	-91	0	0
397	42	-1.47408	-48.45249	8	500000	-1.47315	-48.44851	-84	6	454.33469	456.271860339202	-84	0	0
398	42	-1.47408	-48.45249	8	500000	-1.47308	-48.4483	-90	6	478.8422	480.680613818406	-90	0	0
399	42	-1.47408	-48.45249	8	500000	-1.47302	-48.44816	-88	6	495.53656	497.313263744929	-88	0	0
400	42	-1.47408	-48.45249	8	500000	-1.47299	-48.4481	-98	4	502.81082	504.561909689061	-98	0	0
401	42	-1.47408	-48.45249	8	500000	-1.47282	-48.44796	-98	4	522.67449	524.359249462389	-98	0	0
402	42	-1.47408	-48.45249	8	500000	-1.47265	-48.44795	-101	4	529.11581	530.780124337711	-101	0	0
403	42	-1.47408	-48.45249	8	500000	-1.47235	-48.44799	-105	1	535.92627	537.569499577602	-105	0	0
404	42	-1.47408	-48.45249	8	500000	-1.47213	-48.44801	-97	5	543.14636	544.767811440112	-97	0	0
405	42	-1.47408	-48.45249	8	500000	-1.47181	-48.44804	-105	0	555.33284	556.918812020626	-105	0	0
406	42	-1.47408	-48.45249	8	500000	-1.47159	-48.44804	-111	-2	566.87079	568.424570682183	-113	0	0
407	42	-1.47408	-48.45249	8	500000	-1.47137	-48.44804	-103	2	579.21265	580.733410370045	-103	0	0
408	42	-1.47408	-48.45249	8	500000	-1.47114	-48.44801	-103	0	595.70542	597.184182156038	-103	0	0
409	42	-1.47408	-48.45249	8	500000	-1.4708	-48.44795	-106	0	622.65575	624.070655461433	-106	0	0
410	42	-1.47408	-48.45249	8	500000	-1.47028	-48.44784	-110	-1	667.6163	668.936113560697	-111	0	0
411	42	-1.47408	-48.45249	8	500000	-1.47014	-48.44783	-109	-1	678.42455	679.723377590254	-110	0	0
412	42	-1.47408	-48.45249	8	500000	-1.47	-48.44788	-120	-7	684.40884	685.696332402431	-127	0	0
413	42	-1.47408	-48.45249	8	500000	-1.46985	-48.44799	-116	-5	686.61888	687.90223605717	-121	0	0
414	42	-1.47408	-48.45249	8	500000	-1.46902	-48.44819	-117	-5	738.2657	739.459426741245	-122	0	0
415	42	-1.47408	-48.45249	8	500000	-1.46884	-48.44821	-117	-5	752.22296	753.394572286768	-122	0	0
416	42	-1.47408	-48.45249	8	500000	-1.46861	-48.44823	-121	-8	770.8346	771.977966367668	-129	0	0
417	42	-1.47408	-48.45249	8	500000	-1.46844	-48.44824	-105	0	785.16684	786.28936571442	-105	0	0
418	42	-1.47408	-48.45249	8	500000	-1.46794	-48.44817	-120	-8	834.70071	835.756708183969	-128	0	0
419	42	-1.47408	-48.45249	8	500000	-1.46778	-48.44805	-119	-7	856.92708	857.955721723054	-126	0	0
420	42	-1.47408	-48.45249	8	500000	-1.46737	-48.44732	-116	-5	941.78487	942.720924431466	-121	0	0
421	42	-1.47408	-48.45249	8	500000	-1.46727	-48.44702	-117	-6	971.1417	972.049485097796	-123	0	0
422	42	-1.47408	-48.45249	8	500000	-1.46717	-48.4468	-120	-8	995.19692	996.082782492242	-128	0	0
423	42	-1.47408	-48.45249	8	500000	-1.46713	-48.44663	-112	-2	1010.70917	1011.58144818996	-114	0	0
424	42	-1.47408	-48.45249	8	500000	-1.46709	-48.44651	-113	-3	1022.73312	1023.59515177874	-116	0	0
425	42	-1.47408	-48.45249	8	500000	-1.46706	-48.44648	-117	-5	1027.43577	1028.29385949518	-122	0	0
426	42	-1.47408	-48.45249	8	500000	-1.46707	-48.44649	-119	-7	1025.8682	1026.72759959555	-126	0	0
427	42	-1.47408	-48.45249	8	500000	-1.4671	-48.44648	-113	-3	1024.06066	1024.921575224	-116	0	0
428	42	-1.47408	-48.45249	8	500000	-1.4671	-48.44649	-106	0	1023.33585	1024.19737448171	-106	0	0
429	42	-1.47408	-48.45249	8	500000	-1.4671	-48.44651	-113	-2	1021.88832	1022.75106382366	-115	0	0
430	42	-1.47408	-48.45249	8	500000	-1.46713	-48.44661	-110	-1	1012.1434	1013.01444321567	-111	0	0
431	42	-1.47408	-48.45249	8	500000	-1.46718	-48.44675	-118	-6	997.88324	998.76671984648	-124	0	0
432	42	-1.47408	-48.45249	8	500000	-1.46742	-48.44733	-113	-3	936.70529	937.646415400808	-116	0	0
433	42	-1.47408	-48.45249	8	500000	-1.4675	-48.44757	-114	-4	913.47057	914.435608589323	-118	0	0
434	42	-1.47408	-48.45249	8	500000	-1.46824	-48.44828	-118	-7	800.43371	801.53485520242	-125	0	0
435	42	-1.47408	-48.45249	8	500000	-1.46871	-48.44827	-115	-4	759.33645	760.497103412368	-119	0	0
436	42	-1.47408	-48.45249	8	500000	-1.47014	-48.44786	-113	-2	675.8818	677.185504548968	-115	0	0
437	42	-1.47408	-48.45249	8	500000	-1.47047	-48.44791	-104	0	648.32128	649.680292221365	-104	0	0
438	42	-1.47408	-48.45249	8	500000	-1.4711	-48.44802	-101	3	597.23275	598.707739780072	-101	0	0
439	42	-1.47408	-48.45249	8	500000	-1.47133	-48.44805	-105	0	580.59384	582.11099203326	-105	0	0
440	42	-1.47408	-48.45249	8	500000	-1.47144	-48.44806	-103	1	573.29085	574.82727727007	-103	0	0
441	42	-1.47408	-48.45249	8	500000	-1.4718	-48.44808	-111	-2	551.88597	553.481818927091	-113	0	0
442	42	-1.47408	-48.45249	8	500000	-1.47215	-48.44805	-117	-6	538.18197	539.818333176154	-123	0	0
443	42	-1.47408	-48.45249	8	500000	-1.47238	-48.44804	-100	3	529.54254	531.205517356184	-100	0	0
444	42	-1.47408	-48.45249	8	500000	-1.4725	-48.44802	-100	3	527.0228	528.693703121041	-100	0	0
445	42	-1.47408	-48.45249	8	500000	-1.47261	-48.44801	-84	6	524.12848	525.808580708902	-84	0	0
446	42	-1.47408	-48.45249	8	500000	-1.47287	-48.448	-91	6	516.91733	518.620792153891	-91	0	0
447	42	-1.47408	-48.45249	8	500000	-1.47298	-48.44809	-88	6	504.15831	505.904735639089	-88	0	0
448	42	-1.47408	-48.45249	8	500000	-1.47308	-48.4483	-85	6	478.8422	480.680613818406	-85	0	0
449	42	-1.47408	-48.45249	8	500000	-1.47312	-48.44844	-96	5	462.67316	464.575562190249	-96	0	0
450	42	-1.47408	-48.45249	8	500000	-1.47311	-48.44865	-93	4	440.26379	442.262597090421	-93	0	0
451	42	-1.47408	-48.45249	8	500000	-1.47296	-48.44881	-109	-1	427.59973	429.657455534142	-110	0	0
452	42	-1.47408	-48.45249	8	500000	-1.4728	-48.44885	-85	7	428.91906	430.97048626476	-85	0	0
453	42	-1.47408	-48.45249	8	500000	-1.47227	-48.44895	-83	6	441.98294	443.974007404762	-83	0	0
454	42	-1.47408	-48.45249	8	500000	-1.47209	-48.44905	-91	6	441.79354	443.785457158897	-91	0	0
455	42	-1.47408	-48.45249	8	500000	-1.47177	-48.4493	-91	5	437.85219	439.86195594504	-91	0	0
456	42	-1.47408	-48.45249	8	500000	-1.47165	-48.44947	-97	5	430.9327	432.974585777607	-97	0	0
457	42	-1.47408	-48.45249	8	500000	-1.47161	-48.44956	-92	6	426.03953	428.104754847013	-92	0	0
458	42	-1.47408	-48.45249	8	500000	-1.47156	-48.44977	-89	6	412.23054	414.364595626474	-89	0	0
459	42	-1.47408	-48.45249	8	500000	-1.47155	-48.44998	-86	6	396.21669	398.43652623041	-86	0	0
460	42	-1.47408	-48.45249	8	500000	-1.47157	-48.45016	-84	6	380.75802	383.067448100619	-84	0	0
461	42	-1.47408	-48.45249	8	500000	-1.4716	-48.45024	-91	6	372.28811	374.649752231831	-91	0	0
462	42	-1.47408	-48.45249	8	500000	-1.47174	-48.45047	-86	6	343.68595	346.242735992255	-86	0	0
463	42	-1.47408	-48.45249	8	500000	-1.47188	-48.45059	-101	3	323.18561	325.903265572888	-101	0	0
464	42	-1.47408	-48.45249	8	500000	-1.4721	-48.45076	-83	7	292.32472	295.326500543176	-83	0	0
465	42	-1.47408	-48.45249	8	500000	-1.47225	-48.45088	-80	6	270.98929	274.224716782977	-80	0	0
466	42	-1.47408	-48.45249	8	500000	-1.47245	-48.45105	-81	6	241.81073	245.43110875179	-81	0	0
467	42	-1.47408	-48.45249	8	500000	-1.47258	-48.45117	-76	7	222.14643	226.081924004872	-76	0	0
468	42	-1.47408	-48.45249	8	500000	-1.47275	-48.45138	-79	6	192.60121	197.127436176358	-79	0	0
469	42	-1.47408	-48.45249	8	500000	-1.47283	-48.4515	-79	6	177.28363	182.190794130705	-79	0	0
470	42	-1.47408	-48.45249	8	500000	-1.47292	-48.45164	-84	7	159.88973	165.314021666261	-84	0	0
471	42	-1.47408	-48.45249	8	500000	-1.47296	-48.45172	-77	7	151.11501	156.843062477433	-77	0	0
472	42	-1.47408	-48.45249	8	500000	-1.47301	-48.45185	-71	7	138.6253	144.848105959622	-71	0	0
473	42	-1.47408	-48.45249	8	500000	-1.47307	-48.452	-86	5	124.81804	131.694886421006	-86	0	0
474	42	-1.47408	-48.45249	8	500000	-1.4731	-48.45207	-73	7	118.55086	125.770848795496	-73	0	0
475	42	-1.47408	-48.45249	10	500000	-1.47324	-48.45239	-76	5	94.06285	103.013687197976	-76	0	0
476	42	-1.47408	-48.45249	10	500000	-1.47317	-48.45227	-84	5	104.10054	112.253830350201	-84	0	0
477	42	-1.47408	-48.45249	10	500000	-1.47311	-48.45213	-86	6	115.04319	122.470141525909	-86	0	0
478	42	-1.47408	-48.45249	10	500000	-1.47302	-48.4519	-80	6	134.88407	141.271767667021	-80	0	0
479	42	-1.47408	-48.45249	10	500000	-1.47296	-48.45175	-80	6	149.25151	155.048422234088	-80	0	0
480	42	-1.47408	-48.45249	10	500000	-1.47289	-48.45156	-86	5	167.91642	173.089352952793	-86	0	0
481	42	-1.47408	-48.45249	10	500000	-1.47284	-48.45149	-84	6	177.10873	182.020609388643	-84	0	0
482	42	-1.47408	-48.45249	10	500000	-1.47274	-48.45131	-97	4	198.50955	202.904020268704	-97	0	0
483	42	-1.47408	-48.45249	10	500000	-1.47263	-48.45117	-83	7	218.00298	222.011935014495	-83	0	0
484	42	-1.47408	-48.45249	10	500000	-1.47242	-48.45095	-88	6	251.74375	255.223266306312	-88	0	0
485	42	-1.47408	-48.45249	10	500000	-1.47225	-48.45081	-98	4	276.18981	279.36501418008	-98	0	0
486	42	-1.47408	-48.45249	10	500000	-1.4719	-48.45052	-90	6	326.66972	329.35862819255	-90	0	0
487	42	-1.47408	-48.45249	10	500000	-1.47174	-48.45037	-93	5	351.0491	353.552641923109	-93	0	0
488	42	-1.47408	-48.45249	10	500000	-1.47158	-48.45009	-91	6	385.28993	387.572354740899	-91	0	0
489	42	-1.47408	-48.45249	10	500000	-1.47155	-48.44987	-109	-1	404.92003	407.09241051044	-110	0	0
490	42	-1.47408	-48.45249	10	500000	-1.4716	-48.44955	-95	3	427.60615	429.663844787786	-95	0	0
491	42	-1.47408	-48.45249	10	500000	-1.47168	-48.44937	-101	1	437.60493	439.615826330564	-101	0	0
492	42	-1.47408	-48.45249	10	500000	-1.47199	-48.44907	-92	5	445.56809	447.543207775795	-92	0	0
493	42	-1.47408	-48.45249	10	500000	-1.47217	-48.44895	-99	3	447.15596	449.124094837409	-99	0	0
494	42	-1.47408	-48.45249	10	500000	-1.47243	-48.44885	-101	2	444.26989	446.250753680722	-101	0	0
495	42	-1.47408	-48.45249	10	500000	-1.47256	-48.44883	-112	-2	440.5501	442.547613946805	-114	0	0
496	42	-1.47408	-48.45249	10	500000	-1.4728	-48.44881	-110	-1	433.11596	435.147601173121	-111	0	0
497	42	-1.47408	-48.45249	10	500000	-1.47302	-48.44874	-95	6	433.18667	435.217981091876	-95	0	0
498	42	-1.47408	-48.45249	10	500000	-1.47313	-48.44855	-90	6	450.52246	452.475951807885	-90	0	0
499	42	-1.47408	-48.45249	10	500000	-1.47311	-48.4484	-89	6	467.25608	469.139898427928	-89	0	0
500	42	-1.47408	-48.45249	10	500000	-1.47302	-48.44818	-87	5	493.37749	495.161940822091	-87	0	0
501	42	-1.47408	-48.45249	10	500000	-1.47295	-48.44804	-103	2	510.36298	512.088245671076	-103	0	0
502	42	-1.47408	-48.45249	10	500000	-1.47273	-48.44793	-111	-1	528.64216	530.307960839233	-112	0	0
503	42	-1.47408	-48.45249	10	500000	-1.47241	-48.44796	-115	-4	536.69537	538.336251964733	-119	0	0
504	42	-1.47408	-48.45249	10	500000	-1.47205	-48.448	-113	-2	547.77105	549.378852175894	-115	0	0
505	42	-1.47408	-48.45249	10	500000	-1.47181	-48.44801	-105	0	558.30527	559.882822124213	-105	0	0
506	42	-1.47408	-48.45249	10	500000	-1.47145	-48.44801	-105	0	577.50798	579.033217495923	-105	0	0
507	42	-1.47408	-48.45249	10	500000	-1.4712	-48.44799	-123	-10	593.94149	595.424632966608	-133	0	0
508	42	-1.47408	-48.45249	10	500000	-1.47049	-48.44787	-125	-12	650.45144	651.806010863718	-137	0	0
509	42	-1.47408	-48.45249	10	500000	-1.46968	-48.44805	-120	-9	694.95133	696.219326842317	-129	0	0
510	42	-1.47408	-48.45249	10	500000	-1.46856	-48.44821	-122	-9	776.58908	777.723986498582	-131	0	0
511	42	-1.47408	-48.45249	10	500000	-1.46799	-48.44816	-119	-7	830.8028	831.863746347826	-126	0	0
512	42	-1.47408	-48.45249	10	500000	-1.46785	-48.44805	-117	-5	850.57585	851.612163254625	-122	0	0
513	42	-1.47408	-48.45249	10	500000	-1.46779	-48.44798	-124	-11	860.52803	861.552372416025	-135	0	0
514	42	-1.47408	-48.45249	10	500000	-1.46739	-48.44724	-123	-13	945.48676	946.419153089844	-136	0	0
515	42	-1.47408	-48.45249	10	500000	-1.46722	-48.44686	-119	-7	986.667	987.560514039013	-126	0	0
516	42	-1.47408	-48.45249	10	500000	-1.4672	-48.44681	-118	-6	991.91577	992.804560210464	-124	0	0
517	42	-1.47408	-48.45249	10	500000	-1.46718	-48.44672	-117	-5	1000.01877	1000.90036484773	-122	0	0
518	42	-1.47408	-48.45249	10	500000	-1.46711	-48.44652	-125	-12	1020.32071	1021.18477821347	-137	0	0
519	42	-1.47408	-48.45249	10	500000	-1.46707	-48.44646	-115	-3	1028.03935	1028.89693611577	-118	0	0
520	42	-1.47408	-48.45249	10	500000	-1.46706	-48.44646	-116	-4	1028.88271	1029.73959375026	-120	0	0
521	42	-1.47408	-48.45249	10	500000	-1.4671	-48.44646	-128	-14	1025.51236	1026.37205754676	-142	0	0
522	42	-1.47408	-48.45249	10	500000	-1.4671	-48.44652	-122	-10	1021.16559	1022.02894391502	-132	0	0
523	42	-1.47408	-48.45249	10	500000	-1.46741	-48.44736	-121	-10	935.5483	936.490588117622	-131	0	0
524	42	-1.47408	-48.45249	10	500000	-1.46788	-48.44809	-127	-13	845.28071	846.323507116578	-140	0	0
525	42	-1.47408	-48.45249	10	500000	-1.47014	-48.44781	-122	-10	680.12352	681.419109254496	-132	0	0
526	42	-1.47408	-48.45249	10	500000	-1.47041	-48.44786	-117	-5	656.81902	658.160485773615	-122	0	0
527	42	-1.47408	-48.45249	10	500000	-1.47087	-48.44796	-115	-4	617.22149	618.6488242273	-119	0	0
528	42	-1.47408	-48.45249	10	500000	-1.47125	-48.44802	-116	-5	588.14236	589.640089907708	-121	0	0
529	42	-1.47408	-48.45249	10	500000	-1.4715	-48.44804	-99	3	571.82545	573.365804062034	-99	0	0
530	42	-1.47408	-48.45249	10	500000	-1.47188	-48.44805	-117	-6	550.84236	552.441223634125	-123	0	0
531	42	-1.47408	-48.45249	10	500000	-1.47227	-48.44802	-115	-5	536.09095	537.733676341646	-120	0	0
532	42	-1.47408	-48.45249	10	500000	-1.47252	-48.44799	-96	3	529.43516	531.098473584914	-96	0	0
533	42	-1.47408	-48.45249	10	500000	-1.47282	-48.44799	-95	4	519.46255	521.157692884315	-95	0	0
534	42	-1.47408	-48.45249	10	500000	-1.47294	-48.44809	-92	4	505.25583	506.998475095329	-92	0	0
535	42	-1.47408	-48.45249	10	500000	-1.47304	-48.44829	-91	5	480.97346	482.803758502739	-91	0	0
536	42	-1.47408	-48.45249	10	500000	-1.47312	-48.44852	-98	3	454.02506	455.963545810412	-98	0	0
537	42	-1.47408	-48.45249	10	500000	-1.47301	-48.44874	-103	1	433.49055	435.520443767342	-103	0	0
538	42	-1.47408	-48.45249	10	500000	-1.47284	-48.44882	-104	0	430.62156	432.66491415047	-104	0	0
539	42	-1.47408	-48.45249	10	500000	-1.47252	-48.44886	-95	4	439.20996	441.213541228283	-95	0	0
540	42	-1.47408	-48.45249	10	500000	-1.47229	-48.44893	-99	2	442.95966	444.946356752492	-99	0	0
541	42	-1.47408	-48.45249	10	500000	-1.47197	-48.44911	-102	2	442.95446	444.941179970894	-102	0	0
542	42	-1.47408	-48.45249	10	500000	-1.47162	-48.44948	-101	3	432.17099	434.207052680608	-101	0	0
543	42	-1.47408	-48.45249	10	500000	-1.47155	-48.44973	-95	5	416.25339	418.366925899374	-95	0	0
544	42	-1.47408	-48.45249	10	500000	-1.47155	-48.44999	-90	6	395.43472	397.658921415676	-90	0	0
545	42	-1.47408	-48.45249	10	500000	-1.47164	-48.45033	-93	5	362.29958	364.725904849349	-93	0	0
546	42	-1.47408	-48.45249	10	500000	-1.47178	-48.4505	-95	4	338.14016	340.738562250922	-95	0	0
547	42	-1.47408	-48.45249	10	500000	-1.47207	-48.45071	-85	6	298.5	301.440292595399	-85	0	0
548	42	-1.47408	-48.45249	10	500000	-1.47235	-48.45094	-93	5	258.24557	261.638633279997	-93	0	0
549	42	-1.47408	-48.45249	10	500000	-1.47259	-48.45118	-86	6	220.57737	224.540366429105	-86	0	0
550	42	-1.47408	-48.45249	10	500000	-1.47273	-48.45134	-88	6	197.16731	201.591041796594	-88	0	0
551	42	-1.47408	-48.45249	10	500000	-1.47285	-48.45155	-85	7	172.1158	177.166161017391	-85	0	0
552	42	-1.47408	-48.45249	10	500000	-1.47288	-48.4516	-86	6	166.10811	171.33564780212	-86	0	0
553	42	-1.47408	-48.45249	10	500000	-1.47298	-48.45182	-84	6	143.20435	149.236342286061	-84	0	0
554	42	-1.47408	-48.45249	10	500000	-1.47305	-48.45198	-86	6	127.79331	134.518140340833	-86	0	0
555	42	-1.47408	-48.45249	9	500000	-1.47323	-48.4524	-91	6	95.04367	103.910053445607	-91	0	0
556	42	-1.47408	-48.45249	9	500000	-1.47322	-48.45239	-84	7	96.27152	105.034306600798	-84	0	0
557	42	-1.47408	-48.45249	9	500000	-1.47315	-48.45221	-88	6	107.99358	115.87326404834	-88	0	0
558	42	-1.47408	-48.45249	9	500000	-1.47309	-48.45209	-82	6	118.72339	125.933487734963	-82	0	0
559	42	-1.47408	-48.45249	9	500000	-1.47301	-48.45188	-84	7	136.94385	143.239722328768	-84	0	0
560	42	-1.47408	-48.45249	9	500000	-1.47296	-48.45174	-86	7	149.867	155.640989745632	-86	0	0
561	42	-1.47408	-48.45249	9	500000	-1.47285	-48.45153	-85	7	173.47444	178.486361757176	-85	0	0
562	42	-1.47408	-48.45249	9	500000	-1.4728	-48.45141	-87	7	186.19851	190.876622786082	-87	0	0
563	42	-1.47408	-48.45249	9	500000	-1.47266	-48.45121	-82	6	212.54574	216.655698268353	-82	0	0
564	42	-1.47408	-48.45249	9	500000	-1.47252	-48.45108	-88	6	233.78415	237.526901194838	-88	0	0
565	42	-1.47408	-48.45249	9	500000	-1.47229	-48.45087	-98	6	268.41003	271.676175261286	-98	0	0
566	42	-1.47408	-48.45249	9	500000	-1.47212	-48.45073	-96	5	292.87048	295.866723467561	-96	0	0
567	42	-1.47408	-48.45249	9	500000	-1.47176	-48.45043	-87	6	344.94086	347.488412609024	-87	0	0
568	42	-1.47408	-48.45249	9	500000	-1.47163	-48.45024	-98	5	369.82395	372.201227823878	-98	0	0
569	42	-1.47408	-48.45249	9	500000	-1.47156	-48.44991	-95	5	400.95606	403.149801005437	-95	0	0
570	42	-1.47408	-48.45249	9	500000	-1.47157	-48.44969	-106	0	418.0533	420.157781840215	-106	0	0
571	42	-1.47408	-48.45249	9	500000	-1.47168	-48.44937	-102	2	437.60493	439.615826330564	-102	0	0
572	42	-1.47408	-48.45249	9	500000	-1.47183	-48.4492	-103	2	443.10094	445.087006133502	-103	0	0
573	42	-1.47408	-48.45249	9	500000	-1.47213	-48.44899	-100	4	445.39647	447.372345466795	-100	0	0
574	42	-1.47408	-48.45249	9	500000	-1.47234	-48.44889	-105	0	444.48819	446.468085141005	-105	0	0
575	42	-1.47408	-48.45249	9	500000	-1.47263	-48.44883	-115	-4	437.62294	439.633753952359	-119	0	0
576	42	-1.47408	-48.45249	9	500000	-1.47281	-48.44881	-95	6	432.75182	434.785162710634	-95	0	0
577	42	-1.47408	-48.45249	9	500000	-1.47309	-48.44866	-95	5	439.73762	441.738807943409	-95	0	0
578	42	-1.47408	-48.45249	9	500000	-1.4731	-48.44851	-97	4	455.63231	457.563986690316	-97	0	0
579	42	-1.47408	-48.45249	9	500000	-1.47301	-48.44826	-93	6	485.01855	486.833640830318	-93	0	0
580	42	-1.47408	-48.45249	9	500000	-1.47294	-48.44812	-98	4	502.02844	503.782249160124	-98	0	0
581	42	-1.47408	-48.45249	9	500000	-1.47279	-48.44796	-104	1	523.57855	525.260409720838	-104	0	0
582	42	-1.47408	-48.45249	9	500000	-1.47261	-48.44795	-103	3	530.46942	532.129500737496	-103	0	0
583	42	-1.47408	-48.45249	9	500000	-1.4723	-48.44799	-117	-5	537.94694	539.584015937614	-122	0	0
584	42	-1.47408	-48.45249	9	500000	-1.47206	-48.44801	-113	-3	546.30031	547.91242795368	-116	0	0
585	42	-1.47408	-48.45249	9	500000	-1.47171	-48.44804	-118	-7	560.47446	562.045923668424	-125	0	0
586	42	-1.47408	-48.45249	9	500000	-1.47148	-48.44804	-114	-4	572.9444	574.48175383676	-118	0	0
587	42	-1.47408	-48.45249	9	500000	-1.47104	-48.44799	-121	-9	603.72012	605.179298466838	-130	0	0
588	42	-1.47408	-48.45249	9	500000	-1.46994	-48.44791	-121	-7	686.37231	687.656126224973	-128	0	0
589	42	-1.47408	-48.45249	9	500000	-1.46794	-48.44816	-121	-8	835.3407	836.395890159971	-129	0	0
590	42	-1.47408	-48.45249	9	500000	-1.46706	-48.44642	-127	-12	1031.78487	1032.63934554176	-139	0	0
591	42	-1.47408	-48.45249	9	500000	-1.46708	-48.44643	-125	-10	1029.37566	1030.23213374483	-135	0	0
592	42	-1.47408	-48.45249	9	500000	-1.46708	-48.44643	-117	-4	1029.37566	1030.23213374483	-121	0	0
593	42	-1.47408	-48.45249	9	500000	-1.47013	-48.44783	-118	-6	679.14315	680.440605925251	-124	0	0
594	42	-1.47408	-48.45249	9	500000	-1.47059	-48.44791	-123	-10	640.14535	641.521682507008	-133	0	0
595	42	-1.47408	-48.45249	9	500000	-1.4715	-48.44804	-103	2	571.82545	573.365804062034	-103	0	0
596	42	-1.47408	-48.45249	9	500000	-1.47185	-48.44805	-106	0	552.3319	553.92646421489	-106	0	0
597	42	-1.47408	-48.45249	9	500000	-1.47208	-48.44803	-116	-5	543.36052	544.981334262624	-121	0	0
598	42	-1.47408	-48.45249	9	500000	-1.47241	-48.448	-111	-1	532.52589	534.179579842109	-112	0	0
599	42	-1.47408	-48.45249	9	500000	-1.47263	-48.44799	-103	3	525.55471	527.230265826218	-103	0	0
600	42	-1.47408	-48.45249	9	500000	-1.4729	-48.448	-101	3	516.05911	517.765395728598	-101	0	0
601	42	-1.47408	-48.45249	9	500000	-1.47301	-48.4481	-96	5	502.27938	504.032316000854	-96	0	0
602	42	-1.47408	-48.45249	9	500000	-1.47309	-48.44832	-95	6	476.42193	478.269647149937	-95	0	0
603	42	-1.47408	-48.45249	9	500000	-1.47314	-48.44849	-102	3	456.75295	458.679907270531	-102	0	0
604	42	-1.47408	-48.45249	9	500000	-1.47305	-48.44873	-101	4	433.36289	435.393378945009	-101	0	0
605	42	-1.47408	-48.45249	9	500000	-1.47279	-48.44883	-102	4	431.38534	433.425093374756	-102	0	0
606	42	-1.47408	-48.45249	9	500000	-1.47229	-48.44892	-95	5	443.95298	445.935251410875	-95	0	0
607	42	-1.47408	-48.45249	9	500000	-1.47211	-48.44903	-101	4	442.61431	444.602549944078	-101	0	0
608	42	-1.47408	-48.45249	9	500000	-1.47184	-48.44923	-98	5	439.72185	441.723109388022	-98	0	0
609	42	-1.47408	-48.45249	9	500000	-1.47169	-48.44939	-100	4	435.16516	437.187278494955	-100	0	0
610	42	-1.47408	-48.45249	9	500000	-1.47156	-48.44969	-96	6	418.79648	420.897245964369	-96	0	0
611	42	-1.47408	-48.45249	9	500000	-1.47155	-48.44992	-93	6	400.94116	403.134982086826	-93	0	0
612	42	-1.47408	-48.45249	9	500000	-1.47158	-48.45019	-88	6	377.67836	380.00650469734	-88	0	0
613	42	-1.47408	-48.45249	9	500000	-1.47165	-48.45034	-102	4	360.73022	363.16702992046	-102	0	0
614	42	-1.47408	-48.45249	9	500000	-1.47184	-48.45055	-96	6	329.45826	332.124592709163	-96	0	0
615	42	-1.47408	-48.45249	9	500000	-1.47209	-48.45075	-84	7	293.89345	296.879369362208	-84	0	0
616	42	-1.47408	-48.45249	9	500000	-1.47234	-48.45095	-82	5	258.33701	261.728887851036	-82	0	0
617	42	-1.47408	-48.45249	9	500000	-1.47249	-48.45107	-93	6	237.00872	240.701336423457	-93	0	0
618	42	-1.47408	-48.45249	9	500000	-1.47268	-48.45127	-84	6	206.45805	210.686796951785	-84	0	0
619	42	-1.47408	-48.45249	9	500000	-1.47279	-48.45142	-84	6	186.33838	191.013067252019	-84	0	0
620	42	-1.47408	-48.45249	9	500000	-1.47288	-48.45158	-89	6	167.44171	172.628868523559	-89	0	0
621	42	-1.47408	-48.45249	9	500000	-1.47291	-48.45163	-83	6	161.44381	166.817576374062	-83	0	0
622	42	-1.47408	-48.45249	9	500000	-1.47298	-48.45177	-81	7	146.17195	152.086287898688	-81	0	0
623	42	-1.47408	-48.45249	9	500000	-1.47304	-48.45191	-76	7	132.40032	138.902284848387	-76	0	0
624	42	-1.47408	-48.45249	9	500000	-1.47313	-48.45213	-77	6	112.96082	120.516168438398	-77	0	0
625	60	-1.47408	-48.45249	11	500000	-1.47324	-48.45236	-82	5	94.51496	111.951228951725	-82	0	0
626	60	-1.47408	-48.45249	11	500000	-1.47322	-48.45234	-77	5	97.07038	114.116864105812	-77	0	0
627	60	-1.47408	-48.45249	11	500000	-1.47315	-48.4522	-82	4	108.31918	123.826672231278	-82	0	0
628	60	-1.47408	-48.45249	11	500000	-1.47301	-48.45186	-87	4	138.05814	150.532554685887	-87	0	0
629	60	-1.47408	-48.45249	11	500000	-1.47294	-48.45169	-88	5	154.84375	166.061997200029	-88	0	0
630	60	-1.47408	-48.45249	11	500000	-1.47289	-48.45157	-83	4	167.23437	177.6719857189	-83	0	0
631	60	-1.47408	-48.45249	11	500000	-1.47284	-48.45146	-95	4	179.22051	188.997331210417	-95	0	0
632	60	-1.47408	-48.45249	11	500000	-1.47272	-48.45126	-92	5	203.86915	212.515011991441	-92	0	0
633	60	-1.47408	-48.45249	11	500000	-1.47235	-48.45088	-95	4	262.74226	269.506020693245	-95	0	0
634	60	-1.47408	-48.45249	11	500000	-1.47198	-48.45059	-92	5	314.8528	320.518775842914	-92	0	0
635	60	-1.47408	-48.45249	11	500000	-1.47155	-48.44977	-98	4	412.98719	417.322919456979	-98	0	0
636	60	-1.47408	-48.45249	11	500000	-1.47158	-48.44954	-102	2	429.89102	434.057932857632	-102	0	0
637	60	-1.47408	-48.45249	11	500000	-1.47195	-48.44905	-95	4	449.79249	453.776689639739	-95	0	0
638	60	-1.47408	-48.45249	11	500000	-1.47227	-48.44886	-104	1	450.91278	454.887167512262	-104	0	0
639	60	-1.47408	-48.45249	11	500000	-1.47256	-48.44878	-105	0	445.68781	449.708376598208	-105	0	0
640	60	-1.47408	-48.45249	11	500000	-1.47273	-48.44877	-104	0	439.91263	443.985497548644	-104	0	0
641	60	-1.47408	-48.45249	11	500000	-1.47289	-48.44876	-99	3	435.22269	439.33903752209	-99	0	0
642	60	-1.47408	-48.45249	11	500000	-1.47308	-48.4486	-88	4	446.4735	450.487054422488	-88	0	0
643	60	-1.47408	-48.45249	11	500000	-1.47308	-48.44837	-91	5	471.2773	475.081354607071	-91	0	0
644	60	-1.47408	-48.45249	11	500000	-1.47302	-48.4482	-91	5	491.21899	494.869776948058	-91	0	0
645	60	-1.47408	-48.45249	11	500000	-1.47283	-48.44792	-103	1	526.66489	530.071604935326	-103	0	0
646	60	-1.47408	-48.45249	11	500000	-1.47264	-48.44791	-104	1	533.69085	537.052998663747	-104	0	0
647	60	-1.47408	-48.45249	11	500000	-1.4723	-48.44796	-111	-2	541.04915	544.365853737836	-113	0	0
648	60	-1.47408	-48.45249	11	500000	-1.47178	-48.44802	-113	-1	558.83276	562.044529952225	-114	0	0
649	60	-1.47408	-48.45249	11	500000	-1.47151	-48.44802	-107	0	573.19448	576.32622003729	-107	0	0
650	60	-1.47408	-48.45249	11	500000	-1.46834	-48.44821	-123	-12	796.06501	798.322929738524	-135	0	0
651	60	-1.47408	-48.45249	11	500000	-1.4677	-48.44792	-120	-8	872.54751	874.608002025593	-128	0	0
652	60	-1.47408	-48.45249	11	500000	-1.4674	-48.44745	-119	-6	930.37179	932.30449297845	-125	0	0
653	60	-1.47408	-48.45249	11	500000	-1.46733	-48.44714	-123	-10	957.60813	959.4859720924	-133	0	0
654	60	-1.47408	-48.45249	11	500000	-1.46724	-48.44695	-124	-11	978.62265	980.46024452449	-135	0	0
655	60	-1.47408	-48.45249	11	500000	-1.46709	-48.44653	-116	-4	1021.28956	1023.05051945884	-120	0	0
656	60	-1.47408	-48.45249	11	500000	-1.46704	-48.44643	-120	-8	1032.74298	1034.48444296629	-128	0	0
657	60	-1.47408	-48.45249	11	500000	-1.46706	-48.44643	-111	-1	1031.0583	1032.80260359804	-112	0	0
658	60	-1.47408	-48.45249	11	500000	-1.46708	-48.44647	-119	-5	1026.47151	1028.22359476997	-124	0	0
659	60	-1.47408	-48.45249	11	500000	-1.46718	-48.44677	-125	-12	996.4632	998.267954486289	-137	0	0
660	60	-1.47408	-48.45249	11	500000	-1.46726	-48.44692	-121	-9	979.00085	980.837735968964	-130	0	0
661	60	-1.47408	-48.45249	11	500000	-1.46775	-48.44797	-122	-11	864.79232	866.871245763165	-133	0	0
662	60	-1.47408	-48.45249	11	500000	-1.46782	-48.44806	-122	-10	852.65244	854.760892552972	-132	0	0
663	60	-1.47408	-48.45249	11	500000	-1.46791	-48.44813	-126	-13	839.98897	842.129128888	-139	0	0
664	60	-1.47408	-48.45249	11	500000	-1.4698	-48.44803	-111	-3	687.2249	689.83915747079	-114	0	0
665	60	-1.47408	-48.45249	11	500000	-1.47049	-48.44787	-116	-5	650.45144	653.212887042252	-121	0	0
666	60	-1.47408	-48.45249	11	500000	-1.47072	-48.44792	-113	-2	630.59103	633.43906345951	-115	0	0
667	60	-1.47408	-48.45249	11	500000	-1.47108	-48.44798	-102	0	602.16613	605.147955560602	-102	0	0
668	60	-1.47408	-48.45249	11	500000	-1.47134	-48.44801	-116	-4	583.79712	586.872283653176	-120	0	0
669	60	-1.47408	-48.45249	11	500000	-1.47212	-48.44802	-103	2	542.57308	545.880524602853	-103	0	0
670	60	-1.47408	-48.45249	11	500000	-1.47251	-48.44797	-92	5	531.90003	535.273427244433	-92	0	0
671	60	-1.47408	-48.45249	11	500000	-1.47273	-48.44795	-98	4	526.51088	529.91858502828	-98	0	0
672	60	-1.47408	-48.45249	11	500000	-1.47299	-48.44812	-99	3	500.6535	504.235983505987	-99	0	0
673	60	-1.47408	-48.45249	11	500000	-1.47304	-48.44827	-85	6	483.1317	486.843136487401	-85	0	0
674	60	-1.47408	-48.45249	11	500000	-1.4731	-48.44852	-99	3	454.55307	458.495903412915	-99	0	0
675	60	-1.47408	-48.45249	11	500000	-1.4729	-48.44879	-102	3	431.70774	435.857284871903	-102	0	0
676	60	-1.47408	-48.45249	11	500000	-1.47269	-48.44882	-101	2	436.2484	440.355159504871	-101	0	0
677	60	-1.47408	-48.45249	11	500000	-1.47248	-48.44884	-90	5	443.02064	447.065193753673	-90	0	0
678	60	-1.47408	-48.45249	11	500000	-1.47157	-48.44951	-91	5	433.15574	437.291544732971	-91	0	0
679	60	-1.47408	-48.45249	11	500000	-1.47152	-48.44975	-98	4	416.88816	421.183734192319	-98	0	0
680	60	-1.47408	-48.45249	11	500000	-1.47186	-48.45055	-95	4	327.78018	333.226419121942	-95	0	0
681	60	-1.47408	-48.45249	11	500000	-1.47217	-48.45079	-88	5	284.28065	290.543435589969	-88	0	0
682	60	-1.47408	-48.45249	11	500000	-1.47254	-48.45111	-86	4	229.90048	237.600990537141	-86	0	0
683	60	-1.47408	-48.45249	11	500000	-1.47281	-48.45145	-88	5	182.50149	192.111410000083	-88	0	0
684	60	-1.47408	-48.45249	11	500000	-1.47287	-48.45157	-84	5	168.99947	179.334382816795	-84	0	0
685	60	-1.47408	-48.45249	11	500000	-1.47298	-48.45182	-87	5	143.20435	155.26585541877	-87	0	0
686	60	-1.47408	-48.45249	11	500000	-1.47309	-48.45207	-80	6	119.57376	133.782973806601	-80	0	0
687	60	-1.47408	-48.45249	8	500000	-1.47322	-48.45242	-73	7	95.94368	113.160018257079	-73	0	0
688	60	-1.47408	-48.45249	8	500000	-1.47322	-48.45242	-76	6	95.94368	113.160018257079	-76	0	0
689	60	-1.47408	-48.45249	8	500000	-1.4732	-48.45239	-77	7	98.48088	115.319051875978	-77	0	0
690	60	-1.47408	-48.45249	8	500000	-1.47317	-48.45228	-77	7	103.84504	119.932449039456	-77	0	0
691	60	-1.47408	-48.45249	8	500000	-1.47311	-48.45215	-86	7	114.28889	129.081177471512	-86	0	0
692	60	-1.47408	-48.45249	8	500000	-1.47305	-48.45199	-81	7	127.30409	140.734968400636	-81	0	0
693	60	-1.47408	-48.45249	8	500000	-1.47301	-48.45191	-80	7	135.3237	148.028726204376	-80	0	0
694	60	-1.47408	-48.45249	8	500000	-1.47297	-48.45182	-81	7	144.15526	156.14332834184	-81	0	0
695	60	-1.47408	-48.45249	8	500000	-1.47289	-48.45161	-86	7	164.55301	175.150487010628	-86	0	0
696	60	-1.47408	-48.45249	8	500000	-1.47285	-48.45154	-87	6	172.79288	182.913584456416	-87	0	0
697	60	-1.47408	-48.45249	8	500000	-1.47277	-48.45141	-85	7	188.76068	198.067145973436	-85	0	0
698	60	-1.47408	-48.45249	8	500000	-1.47269	-48.45128	-84	7	204.8895	213.494044905824	-84	0	0
699	60	-1.47408	-48.45249	8	500000	-1.47249	-48.45106	-84	6	237.75047	245.204579861839	-84	0	0
700	60	-1.47408	-48.45249	8	500000	-1.47232	-48.45092	-88	6	262.2143	268.991336523112	-88	0	0
701	60	-1.47408	-48.45249	8	500000	-1.47204	-48.45069	-88	6	302.47184	308.36539039423	-88	0	0
702	60	-1.47408	-48.45249	8	500000	-1.47184	-48.45053	-86	6	330.9177	336.31313410762	-86	0	0
703	60	-1.47408	-48.45249	8	500000	-1.47167	-48.45035	-89	6	358.32855	363.317147606747	-89	0	0
704	60	-1.47408	-48.45249	8	500000	-1.47153	-48.45003	-100	4	393.92052	398.463770093431	-100	0	0
705	60	-1.47408	-48.45249	8	500000	-1.47153	-48.44979	-98	4	412.88645	417.223226335259	-98	0	0
706	60	-1.47408	-48.45249	8	500000	-1.47159	-48.44954	-91	5	429.17282	433.346638877876	-91	0	0
707	60	-1.47408	-48.45249	8	500000	-1.4717	-48.44932	-96	6	440.68362	444.749427134318	-96	0	0
708	60	-1.47408	-48.45249	8	500000	-1.47187	-48.44915	-87	6	445.22883	449.253504230261	-87	0	0
709	60	-1.47408	-48.45249	8	500000	-1.47209	-48.44901	-95	5	445.64752	449.668446838502	-95	0	0
710	60	-1.47408	-48.45249	8	500000	-1.4723	-48.44891	-99	4	444.45057	448.482228380707	-99	0	0
711	60	-1.47408	-48.45249	8	500000	-1.47249	-48.44886	-101	3	440.5381	444.605237881438	-101	0	0
712	60	-1.47408	-48.45249	8	500000	-1.47276	-48.44882	-97	5	433.55178	437.683842449283	-97	0	0
713	60	-1.47408	-48.45249	8	500000	-1.47292	-48.44878	-86	6	432.0978	436.243634641057	-86	0	0
714	60	-1.47408	-48.45249	8	500000	-1.47309	-48.4486	-85	7	446.19786	450.213871697196	-85	0	0
715	60	-1.47408	-48.45249	8	500000	-1.47308	-48.44843	-87	6	464.79877	468.655413490032	-87	0	0
716	60	-1.47408	-48.45249	8	500000	-1.47298	-48.44819	-84	7	493.38197	497.016869252021	-84	0	0
717	60	-1.47408	-48.45249	8	500000	-1.47289	-48.44804	-100	4	512.04637	515.549692105598	-100	0	0
718	60	-1.47408	-48.45249	8	500000	-1.47266	-48.44795	-98	4	528.78271	532.175867918627	-98	0	0
719	60	-1.47408	-48.45249	8	500000	-1.47244	-48.44797	-97	4	534.50529	537.862347667118	-97	0	0
720	60	-1.47408	-48.45249	8	500000	-1.47207	-48.44801	-106	0	545.84406	549.131803702247	-106	0	0
721	60	-1.47408	-48.45249	8	500000	-1.47179	-48.44804	-116	-4	556.34719	559.573226504714	-120	0	0
722	60	-1.47408	-48.45249	8	500000	-1.47134	-48.44804	-104	1	580.95513	584.045257726931	-104	0	0
723	60	-1.47408	-48.45249	8	500000	-1.47105	-48.44801	-104	2	601.25561	604.241928830226	-104	0	0
724	60	-1.47408	-48.45249	8	500000	-1.4709	-48.44799	-121	-8	612.57232	615.503734537966	-129	0	0
725	60	-1.47408	-48.45249	8	500000	-1.47061	-48.44793	-111	-1	637.02924	639.84861695168	-112	0	0
726	60	-1.47408	-48.45249	8	500000	-1.47035	-48.44787	-112	-2	660.11972	662.840889454534	-114	0	0
727	60	-1.47408	-48.45249	8	500000	-1.4699	-48.44791	-122	-9	689.36333	691.969508539711	-131	0	0
728	60	-1.47408	-48.45249	8	500000	-1.46898	-48.44818	-118	-6	742.37792	744.798614461336	-124	0	0
729	60	-1.47408	-48.45249	8	500000	-1.46735	-48.44738	-115	-6	939.5004	941.414362329447	-121	0	0
730	60	-1.47408	-48.45249	8	500000	-1.46733	-48.44728	-112	-1	948.02214	949.918932293793	-113	0	0
731	60	-1.47408	-48.45249	8	500000	-1.46704	-48.44648	-117	-6	1029.12638	1030.87395253343	-123	0	0
732	60	-1.47408	-48.45249	8	500000	-1.46703	-48.44648	-112	-2	1029.97245	1031.71858942204	-114	0	0
733	60	-1.47408	-48.45249	8	500000	-1.46706	-48.44648	-115	-4	1027.43577	1029.18621321678	-119	0	0
734	60	-1.47408	-48.45249	8	500000	-1.46794	-48.44816	-116	-5	835.3407	837.492737327608	-121	0	0
735	60	-1.47408	-48.45249	8	500000	-1.46975	-48.44807	-118	-8	687.90406	690.515746210384	-126	0	0
736	60	-1.47408	-48.45249	8	500000	-1.4704	-48.44789	-117	-6	654.90349	657.646243214527	-123	0	0
737	60	-1.47408	-48.45249	8	500000	-1.47114	-48.448	-102	0	596.63498	599.644310703938	-102	0	0
738	60	-1.47408	-48.45249	8	500000	-1.47141	-48.44804	-118	-7	576.91116	580.022832768285	-125	0	0
739	60	-1.47408	-48.45249	8	500000	-1.47194	-48.44805	-98	4	547.91206	551.187468556247	-98	0	0
740	60	-1.47408	-48.45249	8	500000	-1.47221	-48.44803	-99	4	537.60595	540.943765538898	-99	0	0
741	60	-1.47408	-48.45249	8	500000	-1.47234	-48.44802	-88	6	533.21756	536.582674237953	-88	0	0
742	60	-1.47408	-48.45249	8	500000	-1.47284	-48.44799	-92	6	518.86716	522.32473589374	-92	0	0
743	60	-1.47408	-48.45249	8	500000	-1.47295	-48.44809	-90	6	504.978	508.530019255501	-90	0	0
744	60	-1.47408	-48.45249	8	500000	-1.47301	-48.44824	-90	6	487.17409	490.854962251914	-90	0	0
745	60	-1.47408	-48.45249	8	500000	-1.47306	-48.44839	-90	6	469.6493	473.466434914335	-90	0	0
746	60	-1.47408	-48.45249	8	500000	-1.47307	-48.44864	-103	1	442.4496	446.499326472236	-103	0	0
747	60	-1.47408	-48.45249	8	500000	-1.47295	-48.44877	-103	2	432.17721	436.322290106046	-103	0	0
748	60	-1.47408	-48.45249	8	500000	-1.47246	-48.44886	-91	6	441.88743	445.942261724548	-91	0	0
749	60	-1.47408	-48.45249	8	500000	-1.47225	-48.44891	-95	5	446.95422	450.963496056841	-95	0	0
750	60	-1.47408	-48.45249	8	500000	-1.47193	-48.44909	-99	4	447.20356	451.210620527347	-99	0	0
751	60	-1.47408	-48.45249	8	500000	-1.47174	-48.44925	-98	4	444.31055	448.343467490386	-98	0	0
752	60	-1.47408	-48.45249	8	500000	-1.47159	-48.44945	-96	5	436.8644	440.965422666404	-96	0	0
753	60	-1.47408	-48.45249	8	500000	-1.4715	-48.44982	-99	3	412.78023	417.118110705892	-99	0	0
754	60	-1.47408	-48.45249	8	500000	-1.47152	-48.45007	-95	5	391.65453	396.223763635551	-95	0	0
755	60	-1.47408	-48.45249	8	500000	-1.47155	-48.45018	-97	5	380.88888	385.585708899661	-97	0	0
756	60	-1.47408	-48.45249	8	500000	-1.4717	-48.45043	-95	5	349.95848	355.064695124579	-95	0	0
757	60	-1.47408	-48.45249	8	500000	-1.47185	-48.45056	-100	3	327.89004	333.334484161482	-100	0	0
758	60	-1.47408	-48.45249	8	500000	-1.472	-48.45069	-101	4	305.82161	311.651820374905	-101	0	0
759	60	-1.47408	-48.45249	8	500000	-1.47215	-48.45081	-84	7	284.48162	290.740076559501	-84	0	0
760	60	-1.47408	-48.45249	8	500000	-1.47231	-48.45093	-91	6	262.30908	269.083729442058	-91	0	0
761	60	-1.47408	-48.45249	8	500000	-1.47245	-48.45106	-88	6	241.07635	248.430687575675	-88	0	0
762	60	-1.47408	-48.45249	8	500000	-1.47257	-48.45119	-84	6	221.52594	229.507607919397	-84	0	0
763	60	-1.47408	-48.45249	8	500000	-1.47272	-48.45138	-88	6	195.17435	204.188704138898	-88	0	0
764	60	-1.47408	-48.45249	8	500000	-1.4728	-48.4515	-92	6	179.91092	189.652152993965	-92	0	0
765	60	-1.47408	-48.45249	8	500000	-1.47285	-48.4516	-86	6	168.79948	179.145930593665	-86	0	0
766	60	-1.47408	-48.45249	8	500000	-1.47286	-48.45162	-79	6	166.59952	177.074560748376	-79	0	0
767	60	-1.47408	-48.45249	8	500000	-1.47287	-48.45164	-95	5	164.40772	175.013994856407	-95	0	0
768	60	-1.47408	-48.45249	8	500000	-1.4729	-48.45169	-89	6	158.5055	169.481543332158	-89	0	0
769	60	-1.47408	-48.45249	8	500000	-1.47293	-48.45176	-85	7	151.44764	162.899931435129	-85	0	0
770	60	-1.47408	-48.45249	8	500000	-1.47293	-48.45178	-84	6	150.26819	161.803983034646	-84	0	0
771	60	-1.47408	-48.45249	8	500000	-1.47293	-48.45178	-83	6	150.26819	161.803983034646	-83	0	0
772	60	-1.47408	-48.45249	8	500000	-1.47294	-48.4518	-85	6	148.1601	159.84810049547	-85	0	0
773	60	-1.47408	-48.45249	8	500000	-1.47298	-48.45188	-86	6	139.85183	152.179283591259	-86	0	0
774	60	-1.47408	-48.45249	10	500000	-1.47323	-48.4524	-74	6	95.04367	112.39795019069	-74	0	0
775	60	-1.47408	-48.45249	10	500000	-1.47318	-48.45227	-80	6	103.02004	119.218826707872	-80	0	0
776	60	-1.47408	-48.45249	10	500000	-1.47309	-48.45206	-86	5	120.01213	134.174928161475	-86	0	0
777	60	-1.47408	-48.45249	10	500000	-1.47302	-48.45189	-86	6	135.42802	148.124098650829	-86	0	0
778	60	-1.47408	-48.45249	10	500000	-1.47292	-48.45164	-77	7	159.88973	170.77683027704	-77	0	0
779	60	-1.47408	-48.45249	10	500000	-1.47288	-48.45156	-82	6	168.79405	179.14081420883	-82	0	0
780	60	-1.47408	-48.45249	10	500000	-1.4728	-48.45144	-81	5	184.0661	193.598370781394	-81	0	0
781	60	-1.47408	-48.45249	10	500000	-1.47266	-48.45122	-88	6	211.80324	220.137712522179	-88	0	0
782	60	-1.47408	-48.45249	10	500000	-1.47245	-48.451	-83	7	245.52516	252.750082478771	-83	0	0
783	60	-1.47408	-48.45249	10	500000	-1.47228	-48.45085	-90	6	270.72762	277.296671871237	-90	0	0
784	60	-1.47408	-48.45249	10	500000	-1.47199	-48.45063	-93	5	311.05603	316.789920608849	-93	0	0
785	60	-1.47408	-48.45249	10	500000	-1.4718	-48.45046	-89	5	339.40104	344.663699790218	-89	0	0
786	60	-1.47408	-48.45249	10	500000	-1.4716	-48.45017	-92	5	377.55949	382.297225322209	-92	0	0
787	60	-1.47408	-48.45249	10	500000	-1.47155	-48.44982	-100	4	408.93573	413.313962104637	-100	0	0
788	60	-1.47408	-48.45249	10	500000	-1.47162	-48.44947	-98	4	433.03214	437.169114042815	-98	0	0
789	60	-1.47408	-48.45249	10	500000	-1.47184	-48.44919	-92	5	443.39323	447.434415763733	-92	0	0
790	60	-1.47408	-48.45249	10	500000	-1.47205	-48.44903	-99	4	445.95388	449.972069229918	-99	0	0
791	60	-1.47408	-48.45249	10	500000	-1.47268	-48.44884	-101	3	434.56724	438.689737834403	-101	0	0
792	60	-1.47408	-48.45249	10	500000	-1.47301	-48.44872	-85	6	435.62876	439.74130638267	-85	0	0
793	60	-1.47408	-48.45249	10	500000	-1.47309	-48.44859	-100	3	447.27517	451.281594681778	-100	0	0
794	60	-1.47408	-48.45249	10	500000	-1.47306	-48.44835	-100	3	473.96524	477.747892437274	-100	0	0
795	60	-1.47408	-48.45249	10	500000	-1.473	-48.44819	-104	0	492.83535	496.474251305768	-104	0	0
796	60	-1.47408	-48.45249	10	500000	-1.47284	-48.44797	-103	0	521.01072	524.454164207816	-103	0	0
797	60	-1.47408	-48.45249	10	500000	-1.47256	-48.44793	-100	3	534.31741	537.675640725064	-100	0	0
798	60	-1.47408	-48.45249	10	500000	-1.4722	-48.44798	-114	-3	543.16254	546.466416954648	-117	0	0
799	60	-1.47408	-48.45249	10	500000	-1.47195	-48.448	-105	0	552.4461	555.694784396264	-105	0	0
800	60	-1.47408	-48.45249	10	500000	-1.47156	-48.44802	-113	-3	570.44298	573.589743136399	-116	0	0
801	60	-1.47408	-48.45249	10	500000	-1.4713	-48.44801	-117	-6	586.13063	589.193614548051	-123	0	0
802	60	-1.47408	-48.45249	10	500000	-1.4709	-48.44795	-119	-7	616.20843	619.122628566478	-126	0	0
803	60	-1.47408	-48.45249	10	500000	-1.46988	-48.44792	-122	-10	690.04599	692.649599953021	-132	0	0
804	60	-1.47408	-48.45249	10	500000	-1.468	-48.44817	-124	-11	829.25253	831.420326015308	-135	0	0
805	60	-1.47408	-48.45249	10	500000	-1.46768	-48.44788	-112	-3	876.94735	878.997528251373	-115	0	0
806	60	-1.47408	-48.45249	10	500000	-1.46756	-48.44769	-114	-3	900.16548	902.16289625745	-117	0	0
807	60	-1.47408	-48.45249	10	500000	-1.46738	-48.44736	-121	-9	938.19505	940.111669879968	-130	0	0
808	60	-1.47408	-48.45249	10	500000	-1.4673	-48.44705	-128	-15	966.45284	968.313529774352	-143	0	0
809	60	-1.47408	-48.45249	10	500000	-1.46723	-48.44694	-120	-8	980.18634	982.021008493502	-128	0	0
810	60	-1.47408	-48.45249	10	500000	-1.46719	-48.4468	-113	-3	993.48093	995.291092230642	-116	0	0
811	60	-1.47408	-48.45249	10	500000	-1.46713	-48.44666	-118	-6	1008.5632	1010.34634081301	-124	0	0
812	60	-1.47408	-48.45249	10	500000	-1.46709	-48.44652	-113	-2	1022.01099	1023.77070854795	-115	0	0
813	60	-1.47408	-48.45249	10	500000	-1.46704	-48.44646	-126	-12	1030.57095	1032.31607707325	-138	0	0
814	60	-1.47408	-48.45249	10	500000	-1.46707	-48.44646	-119	-7	1028.03935	1029.78876724716	-126	0	0
815	60	-1.47408	-48.45249	10	500000	-1.46708	-48.44646	-114	-4	1027.19651	1028.9473602455	-118	0	0
816	60	-1.47408	-48.45249	10	500000	-1.46708	-48.44647	-125	-11	1026.47151	1028.22359476997	-136	0	0
817	60	-1.47408	-48.45249	10	500000	-1.4671	-48.44653	-119	-8	1020.44357	1022.20598685116	-127	0	0
818	60	-1.47408	-48.45249	10	500000	-1.46727	-48.44696	-125	-13	975.33136	977.175143871072	-138	0	0
819	60	-1.47408	-48.45249	10	500000	-1.46735	-48.44711	-124	-13	957.94434	959.821524314826	-137	0	0
820	60	-1.47408	-48.45249	10	500000	-1.46758	-48.44771	-122	-11	897.05673	899.061052898129	-133	0	0
821	60	-1.47408	-48.45249	10	500000	-1.46842	-48.44826	-125	-12	785.61167	787.899546922188	-137	0	0
822	60	-1.47408	-48.45249	10	500000	-1.46972	-48.44803	-113	-4	693.41495	696.005957505755	-117	0	0
823	60	-1.47408	-48.45249	10	500000	-1.47061	-48.4479	-114	-5	639.68587	642.493589289151	-119	0	0
824	60	-1.47408	-48.45249	10	500000	-1.47073	-48.44792	-117	-6	629.93286	632.783855757856	-123	0	0
825	60	-1.47408	-48.45249	10	500000	-1.47113	-48.44799	-114	-4	598.1742	601.175825816075	-118	0	0
826	60	-1.47408	-48.45249	10	500000	-1.47142	-48.44802	-115	-5	578.24891	581.353422554807	-120	0	0
827	60	-1.47408	-48.45249	10	500000	-1.47201	-48.44802	-102	1	547.60082	550.878079128833	-102	0	0
828	60	-1.47408	-48.45249	10	500000	-1.4723	-48.448	-103	2	536.91349	540.255583723093	-103	0	0
829	60	-1.47408	-48.45249	10	500000	-1.47266	-48.44797	-92	6	526.6614	530.068137365339	-92	0	0
830	60	-1.47408	-48.45249	10	500000	-1.47283	-48.44797	-98	5	521.3061	524.747605899455	-98	0	0
831	60	-1.47408	-48.45249	10	500000	-1.47298	-48.44811	-100	4	502.00186	505.574789169179	-100	0	0
832	60	-1.47408	-48.45249	10	500000	-1.47304	-48.44825	-88	5	485.29053	488.985581083615	-88	0	0
833	60	-1.47408	-48.45249	10	500000	-1.4731	-48.44857	-92	5	449.15921	453.148977630783	-92	0	0
834	60	-1.47408	-48.45249	10	500000	-1.47302	-48.44872	-110	-1	435.32638	439.441756236141	-111	0	0
835	60	-1.47408	-48.45249	10	500000	-1.47277	-48.44883	-101	3	432.12991	436.275439506521	-101	0	0
836	60	-1.47408	-48.45249	10	500000	-1.47257	-48.44886	-100	3	437.044	441.143353045243	-100	0	0
837	60	-1.47408	-48.45249	10	500000	-1.47228	-48.44893	-102	2	443.46041	447.500989090938	-102	0	0
838	60	-1.47408	-48.45249	10	500000	-1.47158	-48.44963	-92	4	422.30943	426.550412808293	-92	0	0
839	60	-1.47408	-48.45249	10	500000	-1.47156	-48.44974	-90	6	414.6826	419.000786088475	-90	0	0
840	60	-1.47408	-48.45249	10	500000	-1.47157	-48.45006	-85	6	388.40467	393.011688983685	-85	0	0
841	60	-1.47408	-48.45249	10	500000	-1.47162	-48.45025	-99	3	369.89465	374.72930509719	-99	0	0
842	60	-1.47408	-48.45249	10	500000	-1.47187	-48.45056	-92	5	326.21148	331.683478159209	-92	0	0
843	60	-1.47408	-48.45249	10	500000	-1.47204	-48.45069	-81	5	302.47184	308.36539039423	-81	0	0
844	60	-1.47408	-48.45249	10	500000	-1.4723	-48.4509	-83	6	265.3538	272.052640447469	-83	0	0
845	60	-1.47408	-48.45249	10	500000	-1.47244	-48.45102	-83	6	244.85798	252.102023731822	-83	0	0
846	60	-1.47408	-48.45249	10	500000	-1.47262	-48.45121	-81	5	215.87048	224.053708149252	-81	0	0
847	60	-1.47408	-48.45249	10	500000	-1.47273	-48.45135	-84	7	196.44845	205.406897419251	-84	0	0
848	60	-1.47408	-48.45249	10	500000	-1.47286	-48.45156	-83	6	170.55751	180.803385525272	-83	0	0
849	60	-1.47408	-48.45249	10	500000	-1.4729	-48.45162	-84	6	162.99824	173.690604936184	-84	0	0
850	60	-1.47408	-48.45249	10	500000	-1.47297	-48.45178	-84	6	146.50186	158.312333642896	-84	0	0
851	60	-1.47408	-48.45249	10	500000	-1.47303	-48.45194	-85	6	131.79296	144.808094751508	-85	0	0
852	60	-1.47408	-48.45249	10	500000	-1.47312	-48.45217	-82	5	112.51763	127.515556152247	-82	0	0
853	60	-1.47408	-48.45249	9	500000	-1.47325	-48.4524	-79	7	92.83242	110.534420897096	-79	0	0
854	60	-1.47408	-48.45249	9	500000	-1.47325	-48.4524	-77	7	92.83242	110.534420897096	-77	0	0
855	60	-1.47408	-48.45249	9	500000	-1.4732	-48.45232	-81	6	99.6595	116.327193468466	-81	0	0
856	60	-1.47408	-48.45249	9	500000	-1.47315	-48.45219	-84	6	108.65517	124.120691134592	-84	0	0
857	60	-1.47408	-48.45249	9	500000	-1.47305	-48.45197	-84	6	128.29029	141.627675643866	-84	0	0
858	60	-1.47408	-48.45249	9	500000	-1.47299	-48.45182	-86	7	142.25578	154.391408256445	-86	0	0
859	60	-1.47408	-48.45249	9	500000	-1.47292	-48.45166	-88	6	158.58613	169.55695393695	-88	0	0
860	60	-1.47408	-48.45249	9	500000	-1.47289	-48.4516	-88	6	165.21621	175.77370692673	-88	0	0
861	60	-1.47408	-48.45249	9	500000	-1.47283	-48.45148	-87	6	178.67213	188.477399278367	-87	0	0
862	60	-1.47408	-48.45249	9	500000	-1.4727	-48.45129	-90	6	203.32101	211.989228753303	-90	0	0
863	60	-1.47408	-48.45249	9	500000	-1.4725	-48.45105	-96	6	237.67195	245.128447587795	-96	0	0
864	60	-1.47408	-48.45249	9	500000	-1.47235	-48.4509	-86	6	261.23304	268.034888004606	-86	0	0
865	60	-1.47408	-48.45249	9	500000	-1.47206	-48.45069	-99	5	300.80764	306.733167887611	-99	0	0
866	60	-1.47408	-48.45249	9	500000	-1.47187	-48.45052	-96	6	329.15268	334.576578306346	-96	0	0
867	60	-1.47408	-48.45249	9	500000	-1.47163	-48.45023	-98	5	370.5766	375.402472644441	-98	0	0
868	60	-1.47408	-48.45249	9	500000	-1.47156	-48.44999	-95	6	394.64442	399.179431129832	-95	0	0
869	60	-1.47408	-48.45249	9	500000	-1.47159	-48.44961	-97	6	423.25733	427.48890909441	-97	0	0
870	60	-1.47408	-48.45249	9	500000	-1.4717	-48.44937	-104	2	436.25227	440.358993413502	-104	0	0
871	60	-1.47408	-48.45249	9	500000	-1.47188	-48.44917	-97	5	442.76134	446.808240969877	-97	0	0
872	60	-1.47408	-48.45249	9	500000	-1.47223	-48.44895	-99	4	444.02597	448.061448949182	-99	0	0
873	60	-1.47408	-48.45249	9	500000	-1.47256	-48.44886	-106	0	437.4724	441.567775954904	-106	0	0
874	60	-1.47408	-48.45249	9	500000	-1.47284	-48.44882	-102	3	430.62156	434.781471473697	-102	0	0
875	60	-1.47408	-48.45249	9	500000	-1.473	-48.44876	-90	7	431.66122	435.811207808942	-90	0	0
876	60	-1.47408	-48.45249	9	500000	-1.47314	-48.44859	-96	6	445.93936	449.957678895704	-96	0	0
877	60	-1.47408	-48.45249	9	500000	-1.47309	-48.44835	-97	5	473.17806	476.966955318043	-97	0	0
878	60	-1.47408	-48.45249	9	500000	-1.47302	-48.4482	-106	0	491.21899	494.869776948058	-106	0	0
879	60	-1.47408	-48.45249	9	500000	-1.47285	-48.44799	-103	2	518.57278	522.032305664054	-103	0	0
880	60	-1.47408	-48.45249	9	500000	-1.47266	-48.44795	-106	0	528.78271	532.175867918627	-106	0	0
881	60	-1.47408	-48.45249	9	500000	-1.47204	-48.44803	-113	-2	545.19605	548.4876780162	-115	0	0
882	60	-1.47408	-48.45249	9	500000	-1.47177	-48.44805	-112	-1	556.38229	559.608124159795	-113	0	0
883	60	-1.47408	-48.45249	9	500000	-1.47023	-48.44783	-122	-8	672.00539	674.678622893191	-130	0	0
884	60	-1.47408	-48.45249	9	500000	-1.46992	-48.44793	-124	-10	686.22207	688.840133380079	-134	0	0
885	60	-1.47408	-48.45249	9	500000	-1.46819	-48.44825	-122	-10	806.89409	809.121790880043	-132	0	0
886	60	-1.47408	-48.45249	9	500000	-1.46764	-48.44782	-119	-6	884.45853	886.49133740255	-125	0	0
887	60	-1.47408	-48.45249	9	500000	-1.46753	-48.44765	-121	-8	905.48908	907.47477871247	-129	0	0
888	60	-1.47408	-48.45249	9	500000	-1.46706	-48.44643	-120	-7	1031.0583	1032.80260359804	-127	0	0
889	60	-1.47408	-48.45249	9	500000	-1.46704	-48.44643	-123	-11	1032.74298	1034.48444296629	-134	0	0
890	60	-1.47408	-48.45249	9	500000	-1.46705	-48.44644	-124	-12	1031.17509	1032.91919637332	-136	0	0
891	60	-1.47408	-48.45249	9	500000	-1.46708	-48.44643	-124	-11	1029.37566	1031.12281004759	-135	0	0
892	60	-1.47408	-48.45249	9	500000	-1.46707	-48.44646	-119	-6	1028.03935	1029.78876724716	-125	0	0
893	60	-1.47408	-48.45249	9	500000	-1.46712	-48.44658	-122	-9	1015.14753	1016.91912542989	-131	0	0
894	60	-1.47408	-48.45249	9	500000	-1.46726	-48.44695	-123	-11	976.89526	978.736097735476	-134	0	0
895	60	-1.47408	-48.45249	9	500000	-1.46933	-48.44818	-121	-7	713.09114	715.610909605562	-128	0	0
896	60	-1.47408	-48.45249	9	500000	-1.47039	-48.44787	-121	-8	657.33425	660.066902838691	-129	0	0
897	60	-1.47408	-48.45249	9	500000	-1.47061	-48.44793	-116	-4	637.02924	639.84861695168	-120	0	0
898	60	-1.47408	-48.45249	9	500000	-1.47097	-48.448	-106	1	607.1985	610.155732909435	-106	0	0
899	60	-1.47408	-48.45249	9	500000	-1.47148	-48.44806	-105	2	571.02613	574.1696971652	-105	0	0
900	60	-1.47408	-48.45249	9	500000	-1.47173	-48.44807	-100	5	556.48581	559.711047533775	-100	0	0
901	60	-1.47408	-48.45249	9	500000	-1.47223	-48.44804	-99	5	535.72317	539.072643411673	-99	0	0
902	60	-1.47408	-48.45249	9	500000	-1.47248	-48.44801	-105	2	528.81497	532.207922241018	-105	0	0
903	60	-1.47408	-48.45249	9	500000	-1.47271	-48.44799	-96	6	522.89421	526.325331759288	-96	0	0
904	60	-1.47408	-48.45249	9	500000	-1.47295	-48.44807	-98	5	507.13154	510.668580258049	-98	0	0
905	60	-1.47408	-48.45249	9	500000	-1.47303	-48.44818	-92	6	493.11303	496.749897187489	-92	0	0
906	60	-1.47408	-48.45249	9	500000	-1.4731	-48.44837	-91	7	470.75754	474.565760950842	-91	0	0
907	60	-1.47408	-48.45249	9	500000	-1.47314	-48.4485	-104	2	455.67094	459.604183575915	-104	0	0
908	60	-1.47408	-48.45249	9	500000	-1.47306	-48.44872	-101	3	434.14323	438.269716219171	-101	0	0
909	60	-1.47408	-48.45249	9	500000	-1.47291	-48.44882	-103	4	428.19279	432.376069421035	-103	0	0
910	60	-1.47408	-48.45249	9	500000	-1.47261	-48.44887	-102	3	434.32455	438.449329720895	-102	0	0
911	60	-1.47408	-48.45249	9	500000	-1.4724	-48.44891	-105	1	439.61148	443.687111991987	-105	0	0
912	60	-1.47408	-48.45249	9	500000	-1.47201	-48.44911	-93	6	440.61473	444.681167009547	-93	0	0
913	60	-1.47408	-48.45249	9	500000	-1.47183	-48.44926	-104	2	437.61252	441.706596804655	-104	0	0
914	60	-1.47408	-48.45249	9	500000	-1.47162	-48.44953	-98	5	427.88252	432.06880345791	-98	0	0
915	60	-1.47408	-48.45249	9	500000	-1.47156	-48.44976	-95	5	413.04652	417.381633141793	-95	0	0
916	60	-1.47408	-48.45249	9	500000	-1.47157	-48.45009	-90	7	386.09298	390.727256798499	-90	0	0
917	60	-1.47408	-48.45249	9	500000	-1.47162	-48.45029	-102	3	366.91634	371.789726268755	-102	0	0
918	60	-1.47408	-48.45249	9	500000	-1.47182	-48.45053	-96	6	332.59482	337.963480705878	-96	0	0
919	60	-1.47408	-48.45249	9	500000	-1.472	-48.45067	-88	5	307.28072	313.083760172447	-88	0	0
920	60	-1.47408	-48.45249	9	500000	-1.47227	-48.45089	-97	4	268.586	275.206176158894	-97	0	0
921	60	-1.47408	-48.45249	9	500000	-1.47243	-48.45103	-85	7	244.94935	252.190769191544	-85	0	0
922	60	-1.47408	-48.45249	9	500000	-1.4727	-48.4513	-86	7	202.59349	211.291557309752	-86	0	0
923	60	-1.47408	-48.45249	9	500000	-1.4728	-48.45145	-86	7	183.36326	192.930259725704	-86	0	0
924	60	-1.47408	-48.45249	9	500000	-1.47289	-48.45158	-89	7	166.55695	177.034509611269	-89	0	0
925	60	-1.47408	-48.45249	9	500000	-1.47291	-48.45164	-88	6	160.7881	171.618219025866	-88	0	0
926	60	-1.47408	-48.45249	9	500000	-1.47295	-48.45172	-91	6	152.0327	163.444002243245	-91	0	0
927	60	-1.47408	-48.45249	9	500000	-1.47304	-48.45192	-90	6	131.86261	144.87148758818	-90	0	0
928	60	-1.47408	-48.45249	9	500000	-1.4731	-48.45207	-85	7	118.55086	132.869508942946	-85	0	0
929	60	-1.47408	-48.45249	9	500000	-1.47318	-48.45228	-85	8	102.76185	118.995789065927	-85	0	0
930	6	-1.47408	-48.45249	11	500000	-1.47323	-48.4524	-86	5	95.04367	95.2328683127254	-86	0	0
931	6	-1.47408	-48.45249	11	500000	-1.47313	-48.45216	-86	5	111.82296	111.983813040821	-86	0	0
932	6	-1.47408	-48.45249	11	500000	-1.47307	-48.45203	-83	5	123.39932	123.545101790651	-83	0	0
933	6	-1.47408	-48.45249	11	500000	-1.47298	-48.45179	-87	5	144.96663	145.09074337654	-87	0	0
934	6	-1.47408	-48.45249	11	500000	-1.47292	-48.45165	-89	5	159.23538	159.348380110199	-89	0	0
935	6	-1.47408	-48.45249	11	500000	-1.47279	-48.45139	-95	4	188.48442	188.579894428691	-95	0	0
936	6	-1.47408	-48.45249	11	500000	-1.47269	-48.45125	-90	5	207.0939	207.180798862274	-90	0	0
937	6	-1.47408	-48.45249	11	500000	-1.47242	-48.45097	-93	4	250.23733	250.309251378228	-93	0	0
938	6	-1.47408	-48.45249	11	500000	-1.47227	-48.45084	-99	3	272.2982	272.364295977355	-99	0	0
939	6	-1.47408	-48.45249	11	500000	-1.47202	-48.45064	-97	4	307.82801	307.886478658223	-97	0	0
940	6	-1.47408	-48.45249	11	500000	-1.47184	-48.45049	-101	3	333.86185	333.915760163282	-101	0	0
941	6	-1.47408	-48.45249	11	500000	-1.47159	-48.45014	-112	-2	380.65308	380.700364215069	-114	0	0
942	6	-1.47408	-48.45249	11	500000	-1.47154	-48.4498	-106	0	411.31482	411.358579771508	-106	0	0
943	6	-1.47408	-48.45249	11	500000	-1.47158	-48.44958	-112	-2	426.50909	426.551290998665	-114	0	0
944	6	-1.47408	-48.45249	11	500000	-1.4718	-48.44919	-113	-2	445.90697	445.94733533746	-115	0	0
945	6	-1.47408	-48.45249	11	500000	-1.472	-48.44904	-118	-6	447.84141	447.881600996054	-124	0	0
946	6	-1.47408	-48.45249	11	500000	-1.4722	-48.44892	-119	-7	448.52892	448.569049396374	-126	0	0
947	6	-1.47408	-48.45249	11	500000	-1.47306	-48.44834	-124	-11	475.0446	475.082489668015	-135	0	0
948	6	-1.47408	-48.45249	11	500000	-1.47303	-48.44827	-123	-9	483.39906	483.436294881635	-132	0	0
949	6	-1.47408	-48.45249	11	500000	-1.47292	-48.44797	-120	-7	518.7275	518.762199139692	-127	0	0
950	6	-1.47408	-48.45249	11	500000	-1.4728	-48.4479	-125	-13	529.69615	529.730130656	-138	0	0
951	6	-1.47408	-48.45249	11	500000	-1.4701	-48.44776	-131	-17	687.23983	687.266021230811	-148	0	0
952	6	-1.47408	-48.45249	11	500000	-1.46804	-48.44817	-125	-12	825.63038	825.652181235503	-137	0	0
953	6	-1.47408	-48.45249	11	500000	-1.46704	-48.44644	-128	-18	1032.01828	1032.03572140414	-146	0	0
954	6	-1.47408	-48.45249	11	500000	-1.46765	-48.44782	-126	-13	883.55849	883.578861930886	-139	0	0
955	6	-1.47408	-48.45249	11	500000	-1.47208	-48.44803	-122	-10	543.36052	543.393646167003	-132	0	0
956	6	-1.47408	-48.45249	11	500000	-1.47266	-48.44797	-121	-9	526.6614	526.695576448065	-130	0	0
957	6	-1.47408	-48.45249	11	500000	-1.47308	-48.44836	-125	-11	472.35757	472.395675187977	-136	0	0
958	6	-1.47408	-48.45249	11	500000	-1.4731	-48.44842	-116	-4	465.35237	465.391048758586	-120	0	0
959	6	-1.47408	-48.45249	11	500000	-1.47257	-48.44885	-118	-7	438.07049	438.111577350839	-125	0	0
960	6	-1.47408	-48.45249	11	500000	-1.47232	-48.44891	-115	-4	443.46467	443.505257621833	-119	0	0
961	6	-1.47408	-48.45249	11	500000	-1.47167	-48.44939	-106	0	436.52685	436.568082629643	-106	0	0
962	6	-1.47408	-48.45249	11	500000	-1.47155	-48.44969	-111	-2	419.54128	419.584181808655	-113	0	0
963	6	-1.47408	-48.45249	11	500000	-1.47153	-48.44992	-98	1	402.5047	402.549417490685	-98	0	0
964	6	-1.47408	-48.45249	11	500000	-1.47154	-48.4501	-92	4	387.74879	387.795209029797	-92	0	0
965	6	-1.47408	-48.45249	11	500000	-1.4716	-48.45025	-92	5	371.54225	371.590693552816	-92	0	0
966	6	-1.47408	-48.45249	11	500000	-1.47169	-48.4504	-89	4	352.98591	353.036899854007	-89	0	0
967	6	-1.47408	-48.45249	11	500000	-1.47201	-48.45068	-87	4	305.71194	305.770813287605	-87	0	0
968	6	-1.47408	-48.45249	11	500000	-1.47219	-48.45082	-88	4	280.40434	280.468525668809	-88	0	0
969	6	-1.47408	-48.45249	11	500000	-1.47264	-48.45122	-87	5	213.46628	213.550585803548	-87	0	0
970	6	-1.47408	-48.45249	11	500000	-1.47276	-48.45137	-87	5	192.46588	192.559380358824	-87	0	0
971	6	-1.47408	-48.45249	11	500000	-1.47286	-48.45155	-86	4	171.23354	171.338627346351	-86	0	0
972	6	-1.47408	-48.45249	11	500000	-1.47293	-48.45169	-85	5	155.75535	155.870873012319	-85	0	0
973	6	-1.47408	-48.45249	11	500000	-1.47301	-48.45187	-81	5	137.49763	137.628479086332	-81	0	0
974	6	-1.47408	-48.45249	11	500000	-1.4732	-48.45233	-90	4	99.45471	99.6355325232123	-90	0	0
975	6	-1.47408	-48.45249	11	500000	-1.47322	-48.45242	-92	5	95.94368	96.1311069942628	-92	0	0
976	6	-1.47408	-48.45249	8	500000	-1.47323	-48.45237	-91	6	95.45231	95.6406999364606	-91	0	0
977	6	-1.47408	-48.45249	8	500000	-1.47323	-48.45237	-81	7	95.45231	95.6406999364606	-81	0	0
978	6	-1.47408	-48.45249	8	500000	-1.47322	-48.45234	-82	6	97.07038	97.2556356893748	-82	0	0
979	6	-1.47408	-48.45249	8	500000	-1.47314	-48.45213	-84	6	111.92167	112.082381379006	-84	0	0
980	6	-1.47408	-48.45249	8	500000	-1.47309	-48.452	-89	6	122.82089	122.967357540089	-89	0	0
981	6	-1.47408	-48.45249	8	500000	-1.47303	-48.45186	-87	6	136.14626	136.278406624042	-87	0	0
982	6	-1.47408	-48.45249	8	500000	-1.47297	-48.45171	-91	6	150.83614	150.955427627163	-91	0	0
983	6	-1.47408	-48.45249	8	500000	-1.47294	-48.45166	-90	6	156.78266	156.897426609475	-90	0	0
984	6	-1.47408	-48.45249	8	500000	-1.4729	-48.45157	-97	4	166.35595	166.464116554898	-97	0	0
985	6	-1.47408	-48.45249	8	500000	-1.47286	-48.4515	-88	6	174.68054	174.783554874855	-88	0	0
986	6	-1.47408	-48.45249	8	500000	-1.47284	-48.45146	-96	5	179.22051	179.320916807438	-96	0	0
987	6	-1.47408	-48.45249	8	500000	-1.47271	-48.45126	-96	6	204.69533	204.783246687342	-96	0	0
988	6	-1.47408	-48.45249	8	500000	-1.47258	-48.45111	-90	7	226.607	226.686418757278	-90	0	0
989	6	-1.47408	-48.45249	8	500000	-1.47236	-48.45089	-92	5	261.17101	261.239921268592	-92	0	0
990	6	-1.47408	-48.45249	8	500000	-1.47219	-48.45075	-92	5	285.61514	285.678154917767	-92	0	0
991	6	-1.47408	-48.45249	8	500000	-1.47192	-48.45054	-95	6	323.52923	323.584861611901	-95	0	0
992	6	-1.47408	-48.45249	8	500000	-1.47175	-48.45039	-105	0	348.73371	348.785321494991	-105	0	0
993	6	-1.47408	-48.45249	8	500000	-1.47159	-48.45011	-106	0	382.94922	382.996220736717	-106	0	0
994	6	-1.47408	-48.45249	8	500000	-1.47156	-48.44977	-104	0	412.23054	412.274202574805	-104	0	0
995	6	-1.47408	-48.45249	8	500000	-1.4716	-48.44955	-105	0	427.60615	427.648242739079	-105	0	0
996	6	-1.47408	-48.45249	8	500000	-1.473	-48.44872	-121	-10	435.93377	435.97505872058	-131	0	0
997	6	-1.47408	-48.45249	8	500000	-1.473	-48.44815	-112	-2	497.14883	497.185035143224	-114	0	0
998	6	-1.47408	-48.45249	8	500000	-1.47286	-48.44799	-112	-2	518.28062	518.315349056522	-114	0	0
999	6	-1.47408	-48.45249	8	500000	-1.47298	-48.4482	-119	-8	492.30516	492.341721330445	-127	0	0
1000	6	-1.47408	-48.45249	8	500000	-1.47307	-48.44844	-117	-6	463.98744	464.026232531905	-123	0	0
1001	6	-1.47408	-48.45249	8	500000	-1.47274	-48.44883	-120	-9	433.26577	433.307312947396	-129	0	0
1002	6	-1.47408	-48.45249	8	500000	-1.47226	-48.44893	-121	-9	444.46858	444.509075955954	-130	0	0
1003	6	-1.47408	-48.45249	8	500000	-1.47206	-48.44903	-110	-1	445.39209	445.43250199617	-111	0	0
1004	6	-1.47408	-48.45249	8	500000	-1.47179	-48.44924	-113	-2	441.98579	442.026513415116	-115	0	0
1005	6	-1.47408	-48.45249	8	500000	-1.47165	-48.44943	-103	2	434.40535	434.446783977765	-103	0	0
1006	6	-1.47408	-48.45249	8	500000	-1.47154	-48.44976	-92	6	414.55843	414.601847419986	-92	0	0
1007	6	-1.47408	-48.45249	8	500000	-1.47155	-48.45009	-92	5	387.70364	387.750064434875	-92	0	0
1008	6	-1.47408	-48.45249	8	500000	-1.47162	-48.4503	-101	4	366.17641	366.225563335614	-101	0	0
1009	6	-1.47408	-48.45249	8	500000	-1.47184	-48.45054	-92	6	330.18692	330.241430076673	-92	0	0
1010	6	-1.47408	-48.45249	8	500000	-1.47202	-48.45069	-92	6	304.14321	304.202386889229	-92	0	0
1011	6	-1.47408	-48.45249	8	500000	-1.47222	-48.45084	-87	7	276.43293	276.498037585052	-87	0	0
1012	6	-1.47408	-48.45249	8	500000	-1.4724	-48.45099	-87	6	250.39638	250.468255707394	-87	0	0
1013	6	-1.47408	-48.45249	8	500000	-1.47249	-48.45107	-96	4	237.00872	237.084654408585	-96	0	0
1014	6	-1.47408	-48.45249	8	500000	-1.47272	-48.45133	-85	6	198.73462	198.825172416735	-85	0	0
1015	6	-1.47408	-48.45249	8	500000	-1.47282	-48.45149	-89	7	178.84551	178.946127220346	-89	0	0
1016	6	-1.47408	-48.45249	8	500000	-1.47287	-48.45158	-95	6	168.32916	168.436059400313	-95	0	0
1017	6	-1.47408	-48.45249	8	500000	-1.47289	-48.45164	-81	6	162.59277	162.703438366474	-81	0	0
1018	6	-1.47408	-48.45249	8	500000	-1.47296	-48.4518	-95	5	146.26192	146.384935160987	-95	0	0
1019	6	-1.47408	-48.45249	8	500000	-1.47303	-48.45194	-83	6	131.79296	131.929467161668	-83	0	0
1020	6	-1.47408	-48.45249	8	500000	-1.47312	-48.45218	-80	7	112.17118	112.331534408609	-80	0	0
1021	6	-1.47408	-48.45249	8	500000	-1.47317	-48.45233	-87	6	102.73852	102.913572923062	-87	0	0
1022	6	-1.47408	-48.45249	8	500000	-1.47325	-48.45245	-86	6	92.39883	92.5934327334768	-86	0	0
1023	6	-1.47408	-48.45249	10	500000	-1.47324	-48.45239	-82	5	94.06285	94.2540171564188	-82	0	0
1024	6	-1.47408	-48.45249	10	500000	-1.47324	-48.45239	-82	6	94.06285	94.2540171564188	-82	0	0
1025	6	-1.47408	-48.45249	10	500000	-1.47321	-48.45233	-73	7	98.36089	98.5437196456076	-73	0	0
1026	6	-1.47408	-48.45249	10	500000	-1.47313	-48.45217	-84	6	111.46327	111.624641361542	-84	0	0
1027	6	-1.47408	-48.45249	10	500000	-1.47305	-48.45198	-87	6	127.79331	127.93408490608	-87	0	0
1028	6	-1.47408	-48.45249	10	500000	-1.47297	-48.45177	-83	5	147.10367	147.225981835642	-83	0	0
1029	6	-1.47408	-48.45249	10	500000	-1.47291	-48.45165	-84	7	160.13743	160.249794031084	-84	0	0
1030	6	-1.47408	-48.45249	10	500000	-1.47287	-48.45154	-89	6	171.03801	171.143217407995	-89	0	0
1031	6	-1.47408	-48.45249	10	500000	-1.47282	-48.45145	-100	4	181.64245	181.741518762231	-100	0	0
1032	6	-1.47408	-48.45249	10	500000	-1.47269	-48.45126	-87	5	206.35573	206.442939583394	-87	0	0
1033	6	-1.47408	-48.45249	10	500000	-1.4725	-48.45105	-87	5	237.67195	237.74767257915	-87	0	0
1034	6	-1.47408	-48.45249	10	500000	-1.47228	-48.45087	-88	4	269.23563	269.30247763713	-88	0	0
1035	6	-1.47408	-48.45249	10	500000	-1.47211	-48.45073	-90	6	293.69889	293.760170866018	-90	0	0
1036	6	-1.47408	-48.45249	10	500000	-1.47185	-48.45052	-87	6	330.81632	330.870726384705	-87	0	0
1037	6	-1.47408	-48.45249	10	500000	-1.4717	-48.45037	-100	4	354.35837	354.409162394339	-100	0	0
1038	6	-1.47408	-48.45249	10	500000	-1.47157	-48.45008	-105	0	386.86188	386.908405436137	-105	0	0
1039	6	-1.47408	-48.45249	10	500000	-1.47156	-48.44976	-103	1	413.04652	413.090096327799	-103	0	0
1040	6	-1.47408	-48.45249	10	500000	-1.47164	-48.44945	-102	3	433.36209	433.403623714856	-102	0	0
1041	6	-1.47408	-48.45249	10	500000	-1.47176	-48.44928	-116	-5	440.30512	440.345998844334	-121	0	0
1042	6	-1.47408	-48.45249	10	500000	-1.47202	-48.44906	-121	-8	444.78979	444.830256714001	-129	0	0
1043	6	-1.47408	-48.45249	10	500000	-1.47222	-48.44894	-119	-7	445.52646	445.566859809088	-126	0	0
1044	6	-1.47408	-48.45249	10	500000	-1.47309	-48.44865	-121	-9	440.81389	440.854721667957	-130	0	0
1045	6	-1.47408	-48.45249	10	500000	-1.47307	-48.44834	-115	-3	474.78034	474.818250755503	-118	0	0
1046	6	-1.47408	-48.45249	10	500000	-1.47299	-48.44816	-118	-5	496.3406	496.376864094571	-123	0	0
1047	6	-1.47408	-48.45249	10	500000	-1.46724	-48.44692	-129	-16	980.72453	980.742883605954	-145	0	0
1048	6	-1.47408	-48.45249	10	500000	-1.47261	-48.44799	-117	-4	526.24123	526.275433734003	-121	0	0
1049	6	-1.47408	-48.45249	10	500000	-1.47271	-48.44797	-112	-2	525.02133	525.055613202039	-114	0	0
1050	6	-1.47408	-48.45249	10	500000	-1.47298	-48.44807	-117	-5	506.31534	506.350889719092	-122	0	0
1051	6	-1.47408	-48.45249	10	500000	-1.47304	-48.4482	-126	-13	490.69011	490.726791658874	-139	0	0
1052	6	-1.47408	-48.45249	10	500000	-1.47307	-48.44833	-119	-7	475.86045	475.898274712362	-126	0	0
1053	6	-1.47408	-48.45249	10	500000	-1.47311	-48.44855	-123	-9	451.04908	451.088985200089	-132	0	0
1054	6	-1.47408	-48.45249	10	500000	-1.4728	-48.44882	-127	-13	432.06626	432.107918268559	-140	0	0
1055	6	-1.47408	-48.45249	10	500000	-1.47263	-48.44883	-112	-2	437.62294	437.66406936627	-114	0	0
1056	6	-1.47408	-48.45249	10	500000	-1.47238	-48.44888	-116	-5	443.57558	443.616157474383	-121	0	0
1057	6	-1.47408	-48.45249	10	500000	-1.47221	-48.44895	-110	-1	445.06063	445.10107209037	-111	0	0
1058	6	-1.47408	-48.45249	10	500000	-1.47195	-48.4491	-112	-2	445.07714	445.11758059032	-114	0	0
1059	6	-1.47408	-48.45249	10	500000	-1.4718	-48.44923	-110	-1	442.25646	442.297158493847	-111	0	0
1060	6	-1.47408	-48.45249	10	500000	-1.4716	-48.44955	-105	1	427.60615	427.648242739079	-105	0	0
1061	6	-1.47408	-48.45249	10	500000	-1.47155	-48.44973	-100	4	416.25339	416.296630645135	-100	0	0
1062	6	-1.47408	-48.45249	10	500000	-1.47155	-48.45001	-98	3	393.87555	393.921247063169	-98	0	0
1063	6	-1.47408	-48.45249	10	500000	-1.47159	-48.45017	-97	5	378.3724	378.419969189999	-97	0	0
1064	6	-1.47408	-48.45249	10	500000	-1.47172	-48.45041	-104	2	349.74546	349.796922214321	-104	0	0
1065	6	-1.47408	-48.45249	10	500000	-1.47187	-48.45055	-90	5	326.94359	326.998640734313	-90	0	0
1066	6	-1.47408	-48.45249	10	500000	-1.47219	-48.45081	-89	6	281.14147	281.205487417584	-89	0	0
1067	6	-1.47408	-48.45249	10	500000	-1.47232	-48.45092	-86	5	262.2143	262.282937158501	-86	0	0
1068	6	-1.47408	-48.45249	10	500000	-1.47247	-48.45103	-90	6	241.63584	241.710320781934	-90	0	0
1069	6	-1.47408	-48.45249	10	500000	-1.47255	-48.4511	-95	5	229.8193	229.897609062143	-95	0	0
1070	6	-1.47408	-48.45249	10	500000	-1.47273	-48.45133	-98	4	197.88981	197.980748816232	-98	0	0
1071	6	-1.47408	-48.45249	10	500000	-1.47278	-48.45138	-95	5	190.05179	190.146477438327	-95	0	0
1072	6	-1.47408	-48.45249	10	500000	-1.47284	-48.45149	-89	5	177.10873	177.210333339264	-89	0	0
1073	6	-1.47408	-48.45249	10	500000	-1.47287	-48.45156	-89	5	169.67443	169.780482375993	-89	0	0
1074	6	-1.47408	-48.45249	10	500000	-1.4729	-48.45164	-84	6	161.68913	161.800416439998	-84	0	0
1075	6	-1.47408	-48.45249	10	500000	-1.47294	-48.45172	-88	6	152.95297	153.070607994549	-88	0	0
1076	6	-1.47408	-48.45249	10	500000	-1.47304	-48.45196	-80	5	129.78474	129.923357164397	-80	0	0
1077	6	-1.47408	-48.45249	10	500000	-1.47309	-48.45209	-85	6	118.72339	118.874906237995	-85	0	0
1078	6	-1.47408	-48.45249	10	500000	-1.47315	-48.45227	-86	5	106.26349	106.432745463885	-86	0	0
1079	6	-1.47408	-48.45249	9	500000	-1.47327	-48.4524	-87	6	90.62179	90.8202005217127	-87	0	0
1080	6	-1.47408	-48.45249	9	500000	-1.47327	-48.4524	-93	5	90.62179	90.8202005217127	-93	0	0
1081	6	-1.47408	-48.45249	9	500000	-1.47325	-48.45235	-87	7	93.59463	93.7867515421922	-87	0	0
1082	6	-1.47408	-48.45249	9	500000	-1.47319	-48.45223	-91	7	103.09726	103.271704834904	-91	0	0
1083	6	-1.47408	-48.45249	9	500000	-1.47314	-48.45211	-82	6	112.73567	112.895222619688	-82	0	0
1084	6	-1.47408	-48.45249	9	500000	-1.47306	-48.45193	-80	8	129.37818	129.517232290195	-80	0	0
1085	6	-1.47408	-48.45249	9	500000	-1.47301	-48.45183	-83	6	139.77923	139.90794523326	-83	0	0
1086	6	-1.47408	-48.45249	9	500000	-1.47293	-48.45169	-96	6	155.75535	155.870873012319	-96	0	0
1087	6	-1.47408	-48.45249	9	500000	-1.4729	-48.45163	-91	6	162.3412	162.452039745397	-91	0	0
1088	6	-1.47408	-48.45249	9	500000	-1.47288	-48.45158	-96	5	167.44171	167.549175610398	-96	0	0
1089	6	-1.47408	-48.45249	9	500000	-1.47285	-48.45153	-91	6	173.47444	173.57817067049	-91	0	0
1090	6	-1.47408	-48.45249	9	500000	-1.47279	-48.45137	-102	4	189.93417	190.028916045924	-102	0	0
1091	6	-1.47408	-48.45249	9	500000	-1.47269	-48.45124	-92	5	207.83539	207.921978964351	-92	0	0
1092	6	-1.47408	-48.45249	9	500000	-1.47243	-48.45096	-93	5	250.17259	250.244529984789	-93	0	0
1093	6	-1.47408	-48.45249	9	500000	-1.47228	-48.45084	-95	5	271.47736	271.54365577669	-95	0	0
1094	6	-1.47408	-48.45249	9	500000	-1.47204	-48.45065	-100	4	305.43129	305.490217373755	-100	0	0
1095	6	-1.47408	-48.45249	9	500000	-1.47188	-48.45051	-100	5	329.06578	329.120475763828	-100	0	0
1096	6	-1.47408	-48.45249	9	500000	-1.47167	-48.45028	-113	-2	363.54064	363.590149662514	-115	0	0
1097	6	-1.47408	-48.45249	9	500000	-1.47159	-48.45009	-105	0	384.48843	384.535242603152	-105	0	0
1098	6	-1.47408	-48.45249	9	500000	-1.47157	-48.44978	-104	1	410.65941	410.703239604399	-104	0	0
1099	6	-1.47408	-48.45249	9	500000	-1.47161	-48.44957	-107	0	425.19037	425.232701871266	-107	0	0
1100	6	-1.47408	-48.45249	9	500000	-1.47178	-48.44928	-107	0	439.00585	439.04684981699	-107	0	0
1101	6	-1.47408	-48.45249	9	500000	-1.47203	-48.44906	-115	-4	444.21817	444.258688781828	-119	0	0
1102	6	-1.47408	-48.45249	9	500000	-1.47303	-48.44874	-112	-1	432.88544	432.927019443224	-113	0	0
1103	6	-1.47408	-48.45249	9	500000	-1.47308	-48.44869	-124	-11	436.7916	436.832807639902	-135	0	0
1104	6	-1.47408	-48.45249	9	500000	-1.47314	-48.44857	-122	-9	448.1009	448.141067724004	-131	0	0
1105	6	-1.47408	-48.45249	9	500000	-1.47306	-48.44826	-122	-9	483.68473	483.72194289196	-131	0	0
1106	6	-1.47408	-48.45249	9	500000	-1.47242	-48.44801	-122	-9	531.09674	531.130631049112	-131	0	0
1107	6	-1.47408	-48.45249	9	500000	-1.47268	-48.44799	-117	-4	523.87578	523.910138163606	-121	0	0
1108	6	-1.47408	-48.45249	9	500000	-1.4729	-48.44801	-122	-9	514.98414	515.01909134666	-131	0	0
1109	6	-1.47408	-48.45249	9	500000	-1.47299	-48.44812	-117	-5	500.6535	500.689451718578	-122	0	0
1110	6	-1.47408	-48.45249	9	500000	-1.47306	-48.44832	-126	-13	477.20376	477.241478245696	-139	0	0
1111	6	-1.47408	-48.45249	9	500000	-1.47237	-48.44889	-126	-11	443.04632	443.086945943505	-137	0	0
1112	6	-1.47408	-48.45249	9	500000	-1.47228	-48.44892	-122	-8	444.45262	444.493117410005	-130	0	0
1113	6	-1.47408	-48.45249	9	500000	-1.47181	-48.44924	-107	0	440.70831	440.749151449048	-107	0	0
1114	6	-1.47408	-48.45249	9	500000	-1.47161	-48.44954	-105	0	427.74147	427.783549423959	-105	0	0
1115	6	-1.47408	-48.45249	9	500000	-1.47156	-48.44971	-102	4	417.14691	417.190058034163	-102	0	0
1116	6	-1.47408	-48.45249	9	500000	-1.47155	-48.44997	-97	6	397.00022	397.045557436484	-97	0	0
1117	6	-1.47408	-48.45249	9	500000	-1.47157	-48.45013	-96	6	383.03417	383.081160314089	-96	0	0
1118	6	-1.47408	-48.45249	9	500000	-1.47166	-48.45034	-97	6	359.89808	359.948090684874	-97	0	0
1119	6	-1.47408	-48.45249	9	500000	-1.47176	-48.45046	-99	5	342.73619	342.788704504271	-99	0	0
1120	6	-1.47408	-48.45249	9	500000	-1.47195	-48.45062	-92	5	315.12511	315.182224994545	-92	0	0
1121	6	-1.47408	-48.45249	9	500000	-1.47207	-48.45072	-96	6	297.76435	297.824794352187	-96	0	0
1122	6	-1.47408	-48.45249	9	500000	-1.47225	-48.45086	-95	5	272.4626	272.528656105665	-95	0	0
1123	6	-1.47408	-48.45249	9	500000	-1.47241	-48.451	-88	6	248.82663	248.898959011798	-88	0	0
1124	6	-1.47408	-48.45249	9	500000	-1.47257	-48.45114	-91	7	225.19087	225.270788011577	-91	0	0
1125	6	-1.47408	-48.45249	9	500000	-1.47266	-48.45124	-90	6	210.32799	210.413553217087	-90	0	0
1126	6	-1.47408	-48.45249	9	500000	-1.47276	-48.45138	-89	5	191.74872	191.842569889059	-89	0	0
1127	6	-1.47408	-48.45249	9	500000	-1.47281	-48.45147	-92	5	181.10142	181.200784562364	-92	0	0
1128	6	-1.47408	-48.45249	9	500000	-1.47287	-48.45158	-91	7	168.32916	168.436059400313	-91	0	0
1129	6	-1.47408	-48.45249	9	500000	-1.4729	-48.45163	-89	6	162.3412	162.452039745397	-89	0	0
1130	6	-1.47408	-48.45249	9	500000	-1.47296	-48.45175	-82	7	149.25151	149.372063108468	-82	0	0
1131	6	-1.47408	-48.45249	9	500000	-1.47302	-48.45188	-87	6	135.97889	136.111199119074	-87	0	0
1132	6	-1.47408	-48.45249	9	500000	-1.47309	-48.45207	-87	6	119.57376	119.724200062216	-87	0	0
1133	6	-1.47408	-48.45249	9	500000	-1.47314	-48.45219	-84	6	109.71398	109.877920472861	-84	0	0
1134	6	-1.47408	-48.45249	9	500000	-1.47322	-48.45241	-88	7	96.04022	96.2274589587006	-88	0	0
0	24	-1.47408	-48.45249	11	500000	-1.47328	-48.45245	-73	5	89.06699	92.2438545793708	-73	1	0
1	24	-1.47408	-48.45249	11	500000	-1.47326	-48.45245	-74	5	91.28819	94.3903259528014	-74	1	0
2	24	-1.47408	-48.45249	11	500000	-1.47325	-48.45247	-87	4	92.31856	95.3871926438429	-87	1	0
3	24	-1.47408	-48.45249	11	500000	-1.47326	-48.4527	-80	6	94.1205	97.1322218434748	-80	1	0
4	24	-1.47408	-48.45249	11	500000	-1.47328	-48.45294	-80	5	102.05526	104.83928697615	-80	1	0
5	24	-1.47408	-48.45249	11	500000	-1.4733	-48.45322	-87	5	118.77302	121.173554375204	-87	1	0
6	24	-1.47408	-48.45249	11	500000	-1.4733	-48.45354	-89	5	145.4135	147.380751735937	-89	1	0
7	24	-1.47408	-48.45249	11	500000	-1.47331	-48.45376	-98	4	165.10605	166.841265119282	-98	1	0
8	24	-1.47408	-48.45249	11	500000	-1.47334	-48.45419	-98	4	206.10658	207.499210406441	-98	1	0
9	24	-1.47408	-48.45249	11	500000	-1.47349	-48.45454	-97	4	237.13006	238.34148895147	-97	1	0
10	24	-1.47408	-48.45249	11	500000	-1.47383	-48.45463	-97	4	239.4972	240.696715407253	-97	1	0
11	24	-1.47408	-48.45249	11	500000	-1.47394	-48.4546	-91	4	235.05971	236.281753983002	-91	1	0
12	24	-1.47408	-48.45249	11	500000	-1.47439	-48.45449	-95	4	224.97271	226.249243633529	-95	1	0
13	24	-1.47408	-48.45249	11	500000	-1.47471	-48.45439	-91	4	222.51519	223.805741170186	-91	1	0
14	24	-1.47408	-48.45249	11	500000	-1.47502	-48.45425	-95	4	221.80946	223.104093520248	-95	1	0
15	24	-1.47408	-48.45249	11	500000	-1.47531	-48.45408	-100	3	223.48038	224.765389339516	-100	1	0
16	24	-1.47408	-48.45249	11	500000	-1.47553	-48.45394	-103	2	227.97963	229.239420028356	-103	1	0
17	24	-1.47408	-48.45249	11	500000	-1.4758	-48.4539	-103	0	247.27269	248.43466589797	-103	1	0
18	24	-1.47408	-48.45249	11	500000	-1.47587	-48.45397	-110	-1	258.22729	259.340188364133	-111	1	0
19	24	-1.47408	-48.45249	11	500000	-1.47603	-48.45426	-100	3	292.78965	293.77164455938	-100	1	0
20	24	-1.47408	-48.45249	11	500000	-1.47604	-48.45437	-98	4	301.94404	302.896357342774	-98	1	0
21	24	-1.47408	-48.45249	11	500000	-1.476	-48.45454	-105	0	312.26013	313.181079868527	-105	1	0
22	24	-1.47408	-48.45249	11	500000	-1.47578	-48.45465	-102	3	305.58399	306.524998889683	-102	1	0
23	24	-1.47408	-48.45249	11	500000	-1.47573	-48.45467	-93	5	303.94583	304.891894897829	-93	1	0
24	24	-1.47408	-48.45249	11	500000	-1.47482	-48.45505	-98	3	296.22255	297.193201686214	-98	1	0
25	24	-1.47408	-48.45249	11	500000	-1.47461	-48.45515	-101	3	301.49651	302.450236472349	-101	1	0
26	24	-1.47408	-48.45249	11	500000	-1.47432	-48.45526	-100	3	309.06232	309.992770308894	-100	1	0
27	24	-1.47408	-48.45249	11	500000	-1.47414	-48.45534	-100	3	316.87091	317.778497705915	-100	1	0
28	24	-1.47408	-48.45249	11	500000	-1.47413	-48.45544	-101	3	327.9636	328.840573720701	-101	1	0
29	24	-1.47408	-48.45249	11	500000	-1.47417	-48.4557	-101	3	356.9579	357.763808080708	-101	1	0
30	24	-1.47408	-48.45249	11	500000	-1.47419	-48.45575	-103	2	362.58186	363.375295254176	-103	1	0
31	24	-1.47408	-48.45249	11	500000	-1.47417	-48.45581	-103	2	369.18064	369.959923438755	-103	1	0
32	24	-1.47408	-48.45249	11	500000	-1.47409	-48.45582	-97	4	370.15824	370.935469643842	-97	1	0
33	24	-1.47408	-48.45249	11	500000	-1.47365	-48.45586	-112	-2	377.64205	378.403908447313	-114	1	0
34	24	-1.47408	-48.45249	11	500000	-1.4732	-48.4559	-114	-4	391.47578	392.210767734146	-118	1	0
35	24	-1.47408	-48.45249	11	500000	-1.47287	-48.45593	-118	-6	405.36423	406.074080634917	-124	1	0
36	24	-1.47408	-48.45249	11	500000	-1.4727	-48.45607	-115	-3	426.5065	427.181219791144	-118	1	0
37	24	-1.47408	-48.45249	11	500000	-1.47265	-48.45634	-121	-8	456.54422	457.174610860455	-129	1	0
38	24	-1.47408	-48.45249	11	500000	-1.47257	-48.45665	-122	-9	491.95757	492.542638438851	-131	1	0
39	24	-1.47408	-48.45249	11	500000	-1.47249	-48.45697	-117	-5	528.44191	528.986627661275	-122	1	0
40	24	-1.47408	-48.45249	11	500000	-1.47242	-48.4572	-114	-2	555.14045	555.658995451529	-116	1	0
41	24	-1.47408	-48.45249	11	500000	-1.47236	-48.45742	-119	-6	580.42511	580.921086136931	-125	1	0
42	24	-1.47408	-48.45249	11	500000	-1.47224	-48.45785	-118	-6	629.95838	630.415387290177	-124	1	0
43	24	-1.47408	-48.45249	11	500000	-1.4725	-48.4585	-124	-13	690.77581	691.19260679	-137	1	0
44	24	-1.47408	-48.45249	11	500000	-1.47277	-48.45857	-122	-14	691.36119	691.777634097993	-136	1	0
45	24	-1.47408	-48.45249	11	500000	-1.47232	-48.45841	-125	-11	686.54052	686.959886457623	-136	1	0
46	24	-1.47408	-48.45249	11	500000	-1.47222	-48.45796	-116	-3	642.24792	642.696188524816	-119	1	0
47	24	-1.47408	-48.45249	11	500000	-1.47227	-48.45775	-124	-11	618.36191	618.827481402408	-135	1	0
48	24	-1.47408	-48.45249	11	500000	-1.47234	-48.45753	-125	-12	592.70557	593.191278348751	-137	1	0
49	24	-1.47408	-48.45249	11	500000	-1.47241	-48.45729	-122	-8	564.94979	565.459340024589	-130	1	0
50	24	-1.47408	-48.45249	11	500000	-1.47257	-48.45668	-115	-3	495.09338	495.674747107238	-118	1	0
51	24	-1.47408	-48.45249	11	500000	-1.47268	-48.4563	-116	-4	451.21721	451.855032726409	-120	1	0
52	24	-1.47408	-48.45249	11	500000	-1.47281	-48.45595	-120	-8	409.71346	410.415788323466	-128	1	0
53	24	-1.47408	-48.45249	11	500000	-1.47368	-48.45586	-104	3	377.2342	377.99688047607	-104	1	0
54	24	-1.47408	-48.45249	11	500000	-1.47387	-48.45584	-115	-4	373.11117	373.882261118081	-119	1	0
55	24	-1.47408	-48.45249	11	500000	-1.47412	-48.45581	-114	-2	369.07178	369.851292808838	-116	1	0
56	24	-1.47408	-48.45249	11	500000	-1.4742	-48.45577	-99	3	364.84274	365.631269082265	-99	1	0
57	24	-1.47408	-48.45249	11	500000	-1.47421	-48.4557	-103	2	357.11027	357.915834994029	-103	1	0
58	24	-1.47408	-48.45249	11	500000	-1.47425	-48.45527	-104	0	309.59721	310.526057585807	-104	1	0
59	24	-1.47408	-48.45249	11	500000	-1.47439	-48.45524	-102	2	307.62221	308.557002975599	-102	1	0
60	24	-1.47408	-48.45249	11	500000	-1.47466	-48.45514	-102	2	301.54643	302.499999083876	-102	1	0
61	24	-1.47408	-48.45249	11	500000	-1.47496	-48.455	-100	3	295.6683	296.640765278291	-100	1	0
62	24	-1.47408	-48.45249	11	500000	-1.47529	-48.45486	-98	3	295.81361	296.785599147317	-98	1	0
63	24	-1.47408	-48.45249	11	500000	-1.47551	-48.45478	-102	2	300.13417	301.092211791652	-102	1	0
64	24	-1.47408	-48.45249	11	500000	-1.47593	-48.4546	-98	4	311.97361	312.895403188401	-98	1	0
65	24	-1.47408	-48.45249	11	500000	-1.4761	-48.45457	-105	1	322.34895	323.241156980516	-105	1	0
66	24	-1.47408	-48.45249	11	500000	-1.47621	-48.45456	-106	0	330.21262	331.083636574302	-106	1	0
67	24	-1.47408	-48.45249	11	500000	-1.47622	-48.45452	-104	2	327.93586	328.812907705795	-104	1	0
68	24	-1.47408	-48.45249	11	500000	-1.47599	-48.45418	-104	2	283.54287	284.55677663313	-104	1	0
69	24	-1.47408	-48.45249	11	500000	-1.47593	-48.45406	-104	2	269.76556	270.831049479401	-104	1	0
70	24	-1.47408	-48.45249	11	500000	-1.47587	-48.45395	-102	2	256.81666	257.935644790625	-102	1	0
71	24	-1.47408	-48.45249	11	500000	-1.47555	-48.4539	-91	5	226.45804	227.726247676111	-91	1	0
72	24	-1.47408	-48.45249	11	500000	-1.47539	-48.45401	-95	5	223.0829	224.370185792164	-95	1	0
73	24	-1.47408	-48.45249	11	500000	-1.47507	-48.4542	-97	4	219.6561	220.963350506843	-97	1	0
74	24	-1.47408	-48.45249	11	500000	-1.47473	-48.45435	-96	4	219.02323	220.334235378057	-96	1	0
75	24	-1.47408	-48.45249	11	500000	-1.47435	-48.45447	-92	5	222.13132	223.42408850646	-92	1	0
76	24	-1.47408	-48.45249	11	500000	-1.474	-48.45455	-101	3	229.15847	230.411814742085	-101	1	0
77	24	-1.47408	-48.45249	11	500000	-1.4738	-48.45459	-85	5	235.49926	236.71903485049	-85	1	0
78	24	-1.47408	-48.45249	11	500000	-1.47373	-48.45459	-101	3	236.65411	237.867962911974	-101	1	0
79	24	-1.47408	-48.45249	11	500000	-1.47333	-48.45382	-90	4	169.74007	171.428385524699	-90	1	0
80	24	-1.47408	-48.45249	11	500000	-1.47331	-48.45352	-83	5	142.96651	144.966972037013	-83	1	0
81	24	-1.47408	-48.45249	11	500000	-1.4733	-48.45321	-76	6	118.01638	120.431997194701	-76	1	0
82	24	-1.47408	-48.45249	8	500000	-1.47334	-48.45248	-84	5	82.29175	85.7200800166595	-84	1	0
83	24	-1.47408	-48.45249	8	500000	-1.47332	-48.45249	-92	6	84.50814	87.8500183623179	-92	1	0
84	24	-1.47408	-48.45249	8	500000	-1.47328	-48.45262	-87	6	90.12202	93.2629534642797	-87	1	0
85	24	-1.47408	-48.45249	8	500000	-1.4733	-48.45277	-81	7	92.14753	95.2216744502054	-81	1	0
86	24	-1.47408	-48.45249	8	500000	-1.47333	-48.45306	-85	6	104.73506	107.449675630984	-85	1	0
87	24	-1.47408	-48.45249	8	500000	-1.47335	-48.45328	-105	0	119.5843	121.968868185656	-105	1	0
88	24	-1.47408	-48.45249	8	500000	-1.47336	-48.45363	-101	3	149.89226	151.801480914738	-101	1	0
89	24	-1.47408	-48.45249	8	500000	-1.47338	-48.4541	-97	5	195.15852	196.628705759333	-97	1	0
90	24	-1.47408	-48.45249	8	500000	-1.47349	-48.45449	-99	4	231.79419	233.03335923802	-99	1	0
91	24	-1.47408	-48.45249	8	500000	-1.47361	-48.45462	-92	6	242.46611	243.651009639878	-92	1	0
92	24	-1.47408	-48.45249	8	500000	-1.4738	-48.45467	-95	5	244.31668	245.492647804822	-95	1	0
93	24	-1.47408	-48.45249	8	500000	-1.47389	-48.45465	-91	6	241.02928	242.221208438317	-91	1	0
94	24	-1.47408	-48.45249	8	500000	-1.47399	-48.45462	-86	6	236.97822	238.190421206161	-86	1	0
95	24	-1.47408	-48.45249	8	500000	-1.47414	-48.45459	-91	6	233.52739	234.757410703501	-91	1	0
96	24	-1.47408	-48.45249	8	500000	-1.47423	-48.45458	-90	6	232.91845	234.151669544342	-90	1	0
97	24	-1.47408	-48.45249	8	500000	-1.47444	-48.45451	-89	6	228.07972	229.338960221063	-89	1	0
98	24	-1.47408	-48.45249	8	500000	-1.47467	-48.45444	-90	6	226.46895	227.737096921214	-90	1	0
99	24	-1.47408	-48.45249	8	500000	-1.47501	-48.45429	-87	6	225.22819	226.503283796673	-87	1	0
100	24	-1.47408	-48.45249	8	500000	-1.47523	-48.45416	-96	5	225.41472	226.688764592951	-96	1	0
101	24	-1.47408	-48.45249	8	500000	-1.47551	-48.45399	-100	4	230.40194	231.648556990463	-100	1	0
102	24	-1.47408	-48.45249	8	500000	-1.47563	-48.45393	-99	5	235.21673	236.437962416979	-99	1	0
103	24	-1.47408	-48.45249	8	500000	-1.47582	-48.45389	-101	4	248.29858	249.455777303346	-101	1	0
104	24	-1.47408	-48.45249	8	500000	-1.47591	-48.45394	-105	0	259.58733	260.69442244998	-105	1	0
105	24	-1.47408	-48.45249	8	500000	-1.476	-48.45407	-97	4	276.45183	277.491647280326	-97	1	0
106	24	-1.47408	-48.45249	8	500000	-1.47606	-48.45418	-110	-1	289.419	290.412392230428	-111	1	0
107	24	-1.47408	-48.45249	8	500000	-1.4761	-48.45429	-95	6	300.80751	301.763414072018	-95	1	0
108	24	-1.47408	-48.45249	8	500000	-1.47607	-48.45449	-101	3	313.66923	314.586054758937	-101	1	0
109	24	-1.47408	-48.45249	8	500000	-1.47598	-48.45462	-92	6	317.32261	318.228909461746	-92	1	0
110	24	-1.47408	-48.45249	8	500000	-1.47592	-48.45466	-99	4	316.29787	317.207097282732	-99	1	0
111	24	-1.47408	-48.45249	8	500000	-1.47568	-48.45476	-98	5	308.74341	309.674818508751	-98	1	0
112	24	-1.47408	-48.45249	8	500000	-1.4755	-48.45484	-104	2	305.23447	306.176553113038	-104	1	0
113	24	-1.47408	-48.45249	8	500000	-1.47532	-48.45491	-105	1	302.28093	303.232189323075	-105	1	0
114	24	-1.47408	-48.45249	8	500000	-1.47512	-48.45499	-101	4	300.9967	301.952005144675	-101	1	0
115	24	-1.47408	-48.45249	8	500000	-1.47486	-48.45511	-95	6	303.8747	304.820985662224	-95	1	0
116	24	-1.47408	-48.45249	8	500000	-1.47473	-48.45516	-103	1	305.46605	306.407421095839	-103	1	0
117	24	-1.47408	-48.45249	8	500000	-1.47451	-48.45525	-114	-3	310.49991	311.426065238618	-117	1	0
118	24	-1.47408	-48.45249	8	500000	-1.47428	-48.45533	-116	-4	316.47142	317.380150098925	-120	1	0
119	24	-1.47408	-48.45249	8	500000	-1.47418	-48.45538	-104	1	321.43937	322.334094668865	-104	1	0
120	24	-1.47408	-48.45249	8	500000	-1.47416	-48.45553	-105	0	338.03777	338.888674857353	-105	1	0
121	24	-1.47408	-48.45249	8	500000	-1.47419	-48.45565	-113	-2	351.47257	352.291026656094	-115	1	0
122	24	-1.47408	-48.45249	8	500000	-1.47421	-48.45574	-107	0	361.55299	362.348678178823	-107	1	0
123	24	-1.47408	-48.45249	8	500000	-1.47424	-48.45578	-117	-5	366.14273	366.928465415063	-122	1	0
124	24	-1.47408	-48.45249	8	500000	-1.47424	-48.4558	-119	-8	368.36328	369.144288933688	-127	1	0
125	24	-1.47408	-48.45249	8	500000	-1.47421	-48.45584	-101	3	372.66018	373.43220235758	-101	1	0
126	24	-1.47408	-48.45249	8	500000	-1.4741	-48.45586	-103	2	374.60949	375.377503319072	-103	1	0
127	24	-1.47408	-48.45249	8	500000	-1.47403	-48.45586	-102	3	374.64415	375.412092412089	-102	1	0
128	24	-1.47408	-48.45249	8	500000	-1.47373	-48.45588	-114	-3	378.83047	379.58994322877	-117	1	0
129	24	-1.47408	-48.45249	8	500000	-1.4735	-48.4559	-124	-10	384.49669	385.244992986224	-134	1	0
130	24	-1.47408	-48.45249	8	500000	-1.47246	-48.45718	-115	-4	551.5757	552.097593574261	-119	1	0
131	24	-1.47408	-48.45249	8	500000	-1.47234	-48.45759	-123	-11	599.01366	599.494257575997	-134	1	0
132	24	-1.47408	-48.45249	8	500000	-1.47275	-48.45856	-117	-6	690.74732	691.164133970493	-123	1	0
133	24	-1.47408	-48.45249	8	500000	-1.47222	-48.45812	-115	-3	659.11069	659.547497662053	-118	1	0
134	24	-1.47408	-48.45249	8	500000	-1.47234	-48.45756	-118	-6	595.85863	596.341770250481	-124	1	0
135	24	-1.47408	-48.45249	8	500000	-1.47262	-48.45659	-115	-4	483.8	484.394921525815	-119	1	0
136	24	-1.47408	-48.45249	8	500000	-1.47271	-48.45624	-105	0	443.80711	444.455566830422	-105	1	0
137	24	-1.47408	-48.45249	8	500000	-1.47275	-48.45608	-107	0	425.58003	426.256216300479	-107	1	0
138	24	-1.47408	-48.45249	8	500000	-1.47309	-48.45593	-124	-10	397.91434	398.637456817138	-134	1	0
139	24	-1.47408	-48.45249	8	500000	-1.47325	-48.45592	-112	-1	392.28364	393.01711694486	-113	1	0
140	24	-1.47408	-48.45249	8	500000	-1.47342	-48.45591	-104	0	387.17976	387.922887380543	-104	1	0
141	24	-1.47408	-48.45249	8	500000	-1.4737	-48.45587	-97	5	378.08306	378.844031573633	-97	1	0
142	24	-1.47408	-48.45249	8	500000	-1.47389	-48.45586	-100	3	375.1982	375.965010716742	-100	1	0
143	24	-1.47408	-48.45249	8	500000	-1.47406	-48.45583	-104	0	371.27481	372.049707082987	-104	1	0
144	24	-1.47408	-48.45249	8	500000	-1.47419	-48.45581	-100	4	369.24762	370.026762377621	-100	1	0
145	24	-1.47408	-48.45249	8	500000	-1.47423	-48.45578	-105	1	366.09038	366.876227532589	-105	1	0
146	24	-1.47408	-48.45249	8	500000	-1.47424	-48.45577	-114	-3	365.03246	365.82058013957	-117	1	0
147	24	-1.47408	-48.45249	8	500000	-1.47424	-48.45575	-102	1	362.81196	363.604893145075	-102	1	0
148	24	-1.47408	-48.45249	8	500000	-1.47422	-48.45563	-100	4	349.3835	350.206838985549	-100	1	0
149	24	-1.47408	-48.45249	8	500000	-1.4742	-48.4555	-105	1	334.85192	335.710899923858	-105	1	0
150	24	-1.47408	-48.45249	8	500000	-1.47418	-48.45538	-103	2	321.43937	322.334094668865	-103	1	0
151	24	-1.47408	-48.45249	8	500000	-1.47424	-48.4553	-100	3	312.8606	313.779787482177	-100	1	0
152	24	-1.47408	-48.45249	8	500000	-1.47445	-48.45525	-104	1	309.54274	310.471750545372	-104	1	0
153	24	-1.47408	-48.45249	8	500000	-1.47462	-48.45519	-104	1	306.07449	307.0139954933	-104	1	0
154	24	-1.47408	-48.45249	8	500000	-1.47487	-48.45507	-96	5	299.93979	300.898450686015	-96	1	0
155	24	-1.47408	-48.45249	8	500000	-1.47504	-48.45499	-99	4	297.69233	298.658204877798	-99	1	0
156	24	-1.47408	-48.45249	8	500000	-1.47531	-48.45489	-100	4	299.79532	300.754441187329	-100	1	0
157	24	-1.47408	-48.45249	8	500000	-1.47548	-48.45481	-95	5	301.23021	302.184776943916	-95	1	0
158	24	-1.47408	-48.45249	8	500000	-1.47575	-48.45471	-97	5	308.83447	309.76560470811	-97	1	0
159	24	-1.47408	-48.45249	8	500000	-1.47592	-48.45464	-100	4	314.60575	315.519853468942	-100	1	0
160	24	-1.47408	-48.45249	8	500000	-1.47608	-48.45459	-102	3	322.40926	323.301300544473	-102	1	0
161	24	-1.47408	-48.45249	8	500000	-1.4762	-48.45458	-102	3	330.97269	331.841711552114	-102	1	0
162	24	-1.47408	-48.45249	8	500000	-1.47624	-48.45457	-104	1	333.38332	334.246074104427	-104	1	0
163	24	-1.47408	-48.45249	8	500000	-1.47622	-48.45457	-106	0	331.78473	332.651630179641	-106	1	0
164	24	-1.47408	-48.45249	8	500000	-1.47621	-48.45457	-103	0	330.98815	331.857131067606	-103	1	0
165	24	-1.47408	-48.45249	8	500000	-1.47621	-48.45454	-99	4	328.66736	329.542460889897	-99	1	0
166	24	-1.47408	-48.45249	8	500000	-1.47604	-48.45428	-104	0	295.10842	296.082724175012	-104	1	0
167	24	-1.47408	-48.45249	8	500000	-1.47598	-48.45416	-101	3	281.23859	282.260773939965	-101	1	0
168	24	-1.47408	-48.45249	8	500000	-1.47588	-48.45399	-107	0	260.50267	261.605888842604	-107	1	0
169	24	-1.47408	-48.45249	8	500000	-1.47584	-48.45387	-104	1	248.65777	249.813303451543	-104	1	0
170	24	-1.47408	-48.45249	8	500000	-1.47573	-48.45381	-103	2	234.92795	236.150675822032	-103	1	0
171	24	-1.47408	-48.45249	8	500000	-1.47562	-48.45389	-97	4	231.38971	232.631033815104	-97	1	0
172	24	-1.47408	-48.45249	8	500000	-1.47536	-48.45405	-96	5	224.33802	225.618144699225	-96	1	0
173	24	-1.47408	-48.45249	8	500000	-1.47503	-48.45425	-95	5	222.33561	223.627197527653	-95	1	0
174	24	-1.47408	-48.45249	8	500000	-1.47477	-48.45436	-92	6	221.57343	222.869434606823	-92	1	0
175	24	-1.47408	-48.45249	8	500000	-1.4745	-48.45444	-104	1	221.73236	223.027441072101	-104	1	0
176	24	-1.47408	-48.45249	8	500000	-1.47437	-48.45448	-95	6	223.5427	224.827353147454	-95	1	0
177	24	-1.47408	-48.45249	8	500000	-1.47401	-48.45455	-95	5	229.118	230.371564920673	-95	1	0
178	24	-1.47408	-48.45249	8	500000	-1.47388	-48.45458	-95	5	233.38249	234.613270380429	-95	1	0
179	24	-1.47408	-48.45249	8	500000	-1.47381	-48.45459	-92	5	235.35483	236.575349528071	-92	1	0
180	24	-1.47408	-48.45249	8	500000	-1.47372	-48.45459	-109	-1	236.83951	238.052417540843	-110	1	0
181	24	-1.47408	-48.45249	8	500000	-1.47359	-48.45452	-101	2	232.13586	233.373215039643	-101	1	0
182	24	-1.47408	-48.45249	8	500000	-1.47346	-48.45438	-97	5	221.11125	222.409947791376	-97	1	0
183	24	-1.47408	-48.45249	8	500000	-1.47335	-48.45411	-101	2	197.52564	198.97833665354	-101	1	0
184	24	-1.47408	-48.45249	8	500000	-1.47332	-48.45386	-97	4	174.1633	175.809143865983	-97	1	0
185	24	-1.47408	-48.45249	8	500000	-1.4733	-48.45346	-90	6	138.3775	140.443342691101	-90	1	0
186	24	-1.47408	-48.45249	8	500000	-1.4733	-48.45319	-93	6	116.52018	118.966181527493	-93	1	0
187	24	-1.47408	-48.45249	8	500000	-1.47329	-48.4528	-85	7	94.36096	97.3652441691675	-85	1	0
188	24	-1.47408	-48.45249	10	500000	-1.4733	-48.45244	-82	5	86.90994	90.1628397445622	-82	1	0
189	24	-1.47408	-48.45249	10	500000	-1.47326	-48.45246	-84	5	91.2408	94.344494193567	-84	1	0
190	24	-1.47408	-48.45249	10	500000	-1.47324	-48.45259	-84	6	94.06285	97.0763604083018	-84	1	0
191	24	-1.47408	-48.45249	10	500000	-1.47326	-48.45272	-87	6	94.69637	97.690339804798	-87	1	0
192	24	-1.47408	-48.45249	10	500000	-1.47328	-48.45298	-84	6	104.3066	107.032083057184	-84	1	0
193	24	-1.47408	-48.45249	10	500000	-1.47329	-48.45318	-95	5	116.61613	119.060160323161	-95	1	0
194	24	-1.47408	-48.45249	10	500000	-1.4733	-48.45381	-101	2	170.44581	172.12720338911	-101	1	0
195	24	-1.47408	-48.45249	10	500000	-1.47331	-48.45402	-101	3	190.40818	191.914759752637	-101	1	0
196	24	-1.47408	-48.45249	10	500000	-1.47337	-48.45429	-105	0	215.09701	216.43179921384	-105	1	0
197	24	-1.47408	-48.45249	10	500000	-1.47346	-48.45444	-102	1	227.45777	228.72043444645	-102	1	0
198	24	-1.47408	-48.45249	10	500000	-1.47363	-48.45459	-102	2	238.73482	239.938146780441	-102	1	0
199	24	-1.47408	-48.45249	10	500000	-1.47373	-48.4546	-98	3	237.75063	238.958912923115	-98	1	0
200	24	-1.47408	-48.45249	10	500000	-1.47391	-48.45456	-99	2	230.8725	232.1165897911	-99	1	0
201	24	-1.47408	-48.45249	10	500000	-1.47407	-48.45453	-93	5	226.76531	228.03180878859	-93	1	0
202	24	-1.47408	-48.45249	10	500000	-1.47437	-48.45446	-95	4	221.34303	222.640375784764	-95	1	0
203	24	-1.47408	-48.45249	10	500000	-1.47459	-48.45439	-93	4	218.68145	219.994492144923	-93	1	0
204	24	-1.47408	-48.45249	10	500000	-1.47492	-48.45428	-86	6	219.80564	221.112006403564	-86	1	0
205	24	-1.47408	-48.45249	10	500000	-1.47513	-48.45417	-89	7	220.23982	221.543626208547	-89	1	0
206	24	-1.47408	-48.45249	10	500000	-1.47551	-48.45396	-87	6	228.00027	229.259946610988	-87	1	0
207	24	-1.47408	-48.45249	10	500000	-1.47562	-48.4539	-97	4	232.13876	233.376099663906	-97	1	0
208	24	-1.47408	-48.45249	10	500000	-1.47578	-48.45388	-95	5	244.14365	245.320447242627	-95	1	0
209	24	-1.47408	-48.45249	10	500000	-1.47586	-48.45393	-98	4	254.55203	255.680926111278	-98	1	0
210	24	-1.47408	-48.45249	10	500000	-1.47594	-48.45406	-102	2	270.61443	271.676590313234	-102	1	0
211	24	-1.47408	-48.45249	10	500000	-1.47604	-48.45425	-104	1	292.87037	293.852094809509	-104	1	0
212	24	-1.47408	-48.45249	10	500000	-1.47605	-48.45438	-96	5	303.51598	304.463380581903	-96	1	0
213	24	-1.47408	-48.45249	10	500000	-1.47602	-48.45455	-96	5	314.59299	315.507130437872	-96	1	0
214	24	-1.47408	-48.45249	10	500000	-1.47592	-48.45462	-96	4	312.92026	313.839272747162	-96	1	0
215	24	-1.47408	-48.45249	10	500000	-1.4757	-48.45471	-100	3	305.52382	306.465013643307	-100	1	0
216	24	-1.47408	-48.45249	10	500000	-1.47553	-48.45478	-98	3	301.31827	302.272558853418	-98	1	0
217	24	-1.47408	-48.45249	10	500000	-1.47515	-48.45494	-100	3	297.19275	298.160243246082	-100	1	0
218	24	-1.47408	-48.45249	10	500000	-1.47486	-48.45506	-98	4	298.5522	299.515301987795	-98	1	0
219	24	-1.47408	-48.45249	10	500000	-1.47468	-48.45512	-113	-3	299.86204	300.820948460977	-116	1	0
220	24	-1.47408	-48.45249	10	500000	-1.47443	-48.45523	-111	-2	307.04966	307.986190771787	-113	1	0
221	24	-1.47408	-48.45249	10	500000	-1.47427	-48.45528	-102	3	310.84995	311.775065415762	-102	1	0
222	24	-1.47408	-48.45249	10	500000	-1.47414	-48.45534	-105	1	316.87091	317.778497705915	-105	1	0
223	24	-1.47408	-48.45249	10	500000	-1.47415	-48.45549	-112	-2	333.56521	334.427494865993	-114	1	0
224	24	-1.47408	-48.45249	10	500000	-1.47418	-48.45566	-106	0	352.54666	353.362628863262	-106	1	0
225	24	-1.47408	-48.45249	10	500000	-1.47419	-48.45573	-104	1	360.35997	361.158286597997	-104	1	0
226	24	-1.47408	-48.45249	10	500000	-1.4742	-48.45574	-116	-5	361.51024	362.306022065405	-121	1	0
227	24	-1.47408	-48.45249	10	500000	-1.4742	-48.45575	-105	0	362.62107	363.414419647797	-105	1	0
228	24	-1.47408	-48.45249	10	500000	-1.47412	-48.45579	-104	1	366.84878	367.633006390188	-104	1	0
229	24	-1.47408	-48.45249	10	500000	-1.47382	-48.45582	-106	0	371.28389	372.05876817182	-106	1	0
230	24	-1.47408	-48.45249	10	500000	-1.4736	-48.45584	-119	-7	376.18537	376.950172571969	-126	1	0
231	24	-1.47408	-48.45249	10	500000	-1.47303	-48.4559	-121	-10	396.62329	397.348756346895	-131	1	0
232	24	-1.47408	-48.45249	10	500000	-1.47284	-48.45593	-120	-8	406.48363	407.191529207051	-128	1	0
233	24	-1.47408	-48.45249	10	500000	-1.47273	-48.45601	-121	-9	419.08405	419.770700459671	-130	1	0
234	24	-1.47408	-48.45249	10	500000	-1.47264	-48.45629	-121	-9	451.7314	452.368497738249	-130	1	0
235	24	-1.47408	-48.45249	10	500000	-1.4726	-48.45644	-119	-7	468.90236	469.516158628827	-126	1	0
236	24	-1.47408	-48.45249	10	500000	-1.4724	-48.45721	-124	-10	556.93091	557.44778994398	-134	1	0
237	24	-1.47408	-48.45249	10	500000	-1.47227	-48.45769	-125	-12	612.05942	612.529781815331	-137	1	0
238	24	-1.47408	-48.45249	10	500000	-1.47269	-48.45851	-122	-10	686.78995	687.209164244048	-132	1	0
239	24	-1.47408	-48.45249	10	500000	-1.47272	-48.45853	-122	-13	688.21558	688.633926375064	-135	1	0
240	24	-1.47408	-48.45249	10	500000	-1.47279	-48.45853	-129	-16	686.54722	686.966582367533	-145	1	0
241	24	-1.47408	-48.45249	10	500000	-1.4728	-48.45853	-123	-14	686.31576	686.735263711117	-137	1	0
242	24	-1.47408	-48.45249	10	500000	-1.47221	-48.4579	-126	-13	636.29985	636.752305932238	-139	1	0
243	24	-1.47408	-48.45249	10	500000	-1.47242	-48.45716	-127	-13	550.94908	551.471566586027	-140	1	0
244	24	-1.47408	-48.45249	10	500000	-1.47264	-48.45639	-119	-7	462.14228	462.765045096968	-126	1	0
245	24	-1.47408	-48.45249	10	500000	-1.47292	-48.45592	-120	-9	402.49984	403.214733361798	-129	1	0
246	24	-1.47408	-48.45249	10	500000	-1.473	-48.45591	-117	-6	398.67786	399.399594459208	-123	1	0
247	24	-1.47408	-48.45249	10	500000	-1.47346	-48.45586	-106	0	380.89396	381.649326954053	-106	1	0
248	24	-1.47408	-48.45249	10	500000	-1.47375	-48.45583	-101	3	373.07711	373.848271369485	-101	1	0
249	24	-1.47408	-48.45249	10	500000	-1.47401	-48.4558	-113	-2	368.01573	368.797474947203	-115	1	0
250	24	-1.47408	-48.45249	10	500000	-1.47411	-48.45579	-112	-2	366.83699	367.621241541155	-114	1	0
251	24	-1.47408	-48.45249	10	500000	-1.47417	-48.45578	-119	-7	365.84714	366.633508897072	-126	1	0
252	24	-1.47408	-48.45249	10	500000	-1.47421	-48.45574	-118	-6	361.55299	362.348678178823	-124	1	0
253	24	-1.47408	-48.45249	10	500000	-1.4742	-48.45565	-111	-2	351.51302	352.331382691807	-113	1	0
254	24	-1.47408	-48.45249	10	500000	-1.47417	-48.45547	-118	-7	331.40235	332.270247818733	-125	1	0
255	24	-1.47408	-48.45249	10	500000	-1.47415	-48.45534	-105	0	316.89627	317.803785282543	-105	1	0
256	24	-1.47408	-48.45249	10	500000	-1.47438	-48.45521	-102	3	304.18475	305.130074120141	-102	1	0
257	24	-1.47408	-48.45249	10	500000	-1.47456	-48.45516	-103	2	301.5532	302.506747743319	-103	1	0
258	24	-1.47408	-48.45249	10	500000	-1.47492	-48.455	-100	2	294.22624	295.203455780141	-100	1	0
259	24	-1.47408	-48.45249	10	500000	-1.4751	-48.45492	-95	4	292.9599	293.941325791407	-95	1	0
260	24	-1.47408	-48.45249	10	500000	-1.47538	-48.45479	-99	2	293.6998	294.67876156934	-99	1	0
261	24	-1.47408	-48.45249	10	500000	-1.47556	-48.45472	-93	4	297.53747	298.503845961825	-93	1	0
262	24	-1.47408	-48.45249	10	500000	-1.47581	-48.45462	-99	1	305.06332	306.005930023296	-99	1	0
263	24	-1.47408	-48.45249	10	500000	-1.47597	-48.45456	-99	3	311.62685	312.549665878757	-99	1	0
264	24	-1.47408	-48.45249	10	500000	-1.4762	-48.45453	-91	4	327.09537	327.974665295106	-91	1	0
265	24	-1.47408	-48.45249	10	500000	-1.47621	-48.45451	-101	2	326.36413	327.245390113683	-101	1	0
266	24	-1.47408	-48.45249	10	500000	-1.47619	-48.45442	-98	4	317.91894	318.823544316795	-98	1	0
267	24	-1.47408	-48.45249	10	500000	-1.47612	-48.45433	-96	4	305.43116	306.37263830007	-96	1	0
268	24	-1.47408	-48.45249	10	500000	-1.47601	-48.45417	-101	3	284.48152	285.492093098058	-101	1	0
269	24	-1.47408	-48.45249	10	500000	-1.47596	-48.45407	-93	4	273.03157	274.084363320246	-93	1	0
270	24	-1.47408	-48.45249	10	500000	-1.47587	-48.45391	-95	3	254.03026	255.161464558557	-95	1	0
271	24	-1.47408	-48.45249	10	500000	-1.47582	-48.45386	-93	4	246.22224	247.389149864374	-93	1	0
272	24	-1.47408	-48.45249	10	500000	-1.47553	-48.45392	-89	5	226.41333	227.681786714899	-89	1	0
273	24	-1.47408	-48.45249	10	500000	-1.47536	-48.45402	-88	6	221.77046	223.06531986979	-88	1	0
274	24	-1.47408	-48.45249	10	500000	-1.47505	-48.4542	-95	4	218.55005	219.863876876131	-95	1	0
275	24	-1.47408	-48.45249	10	500000	-1.47473	-48.45435	-95	4	219.02323	220.334235378057	-95	1	0
276	24	-1.47408	-48.45249	10	500000	-1.47437	-48.45447	-97	5	222.44281	223.733778676122	-97	1	0
277	24	-1.47408	-48.45249	10	500000	-1.47415	-48.45453	-103	1	226.89613	228.161902623941	-103	1	0
278	24	-1.47408	-48.45249	10	500000	-1.47393	-48.45458	-100	3	232.91846	234.151679491674	-100	1	0
279	24	-1.47408	-48.45249	10	500000	-1.47381	-48.45457	-97	4	233.15	234.382001228763	-97	1	0
280	24	-1.47408	-48.45249	10	500000	-1.47375	-48.45458	-100	3	235.20053	236.421846097777	-100	1	0
281	24	-1.47408	-48.45249	10	500000	-1.47352	-48.45445	-100	4	226.59384	227.861291855255	-100	1	0
282	24	-1.47408	-48.45249	10	500000	-1.47342	-48.45431	-101	3	215.20769	216.541796970322	-101	1	0
283	24	-1.47408	-48.45249	10	500000	-1.47334	-48.45397	-98	4	183.94448	185.50356256005	-98	1	0
284	24	-1.47408	-48.45249	10	500000	-1.47332	-48.45348	-92	5	138.75112	140.811481425537	-92	1	0
285	24	-1.47408	-48.45249	10	500000	-1.47331	-48.45323	-89	5	118.73087	121.132239684392	-89	1	0
286	24	-1.47408	-48.45249	10	500000	-1.47329	-48.45275	-90	5	92.47617	95.5397405160224	-90	1	0
287	24	-1.47408	-48.45249	9	500000	-1.47325	-48.45252	-89	6	92.35202	95.4195765976794	-89	1	0
288	24	-1.47408	-48.45249	9	500000	-1.47326	-48.45262	-87	6	92.31783	95.3864861283238	-87	1	0
289	24	-1.47408	-48.45249	9	500000	-1.47327	-48.45283	-84	6	97.67596	100.581276398352	-84	1	0
290	24	-1.47408	-48.45249	9	500000	-1.47328	-48.45299	-91	6	104.89134	107.60201302483	-91	1	0
291	24	-1.47408	-48.45249	9	500000	-1.4733	-48.45327	-96	6	122.63735	124.963673181539	-96	1	0
292	24	-1.47408	-48.45249	9	500000	-1.47331	-48.45346	-96	6	137.68328	139.759384627861	-96	1	0
293	24	-1.47408	-48.45249	9	500000	-1.47333	-48.45385	-104	3	172.65234	174.312450810249	-104	1	0
294	24	-1.47408	-48.45249	9	500000	-1.47334	-48.45414	-99	5	201.02306	202.450662265559	-99	1	0
295	24	-1.47408	-48.45249	9	500000	-1.47337	-48.45431	-97	6	217.16654	218.488686424656	-97	1	0
296	24	-1.47408	-48.45249	9	500000	-1.47345	-48.45447	-103	3	230.97268	232.216233081114	-103	1	0
297	24	-1.47408	-48.45249	9	500000	-1.47361	-48.45462	-92	7	242.46611	243.651009639878	-92	1	0
298	24	-1.47408	-48.45249	9	500000	-1.4737	-48.45464	-100	4	242.69657	243.880349945962	-100	1	0
299	24	-1.47408	-48.45249	9	500000	-1.47378	-48.45464	-106	0	241.30687	242.497434026006	-106	1	0
300	24	-1.47408	-48.45249	9	500000	-1.47387	-48.4546	-97	5	235.70319	236.921914934385	-97	1	0
301	24	-1.47408	-48.45249	9	500000	-1.47406	-48.45455	-96	5	228.99654	230.250766191932	-96	1	0
302	24	-1.47408	-48.45249	9	500000	-1.47422	-48.4545	-93	6	223.9695	225.2517190395	-93	1	0
303	24	-1.47408	-48.45249	9	500000	-1.47464	-48.45438	-93	6	219.12272	220.433133671412	-93	1	0
304	24	-1.47408	-48.45249	9	500000	-1.47484	-48.4543	-91	7	218.22357	219.539350694915	-91	1	0
305	24	-1.47408	-48.45249	9	500000	-1.47503	-48.45421	-95	6	218.4334	219.747924303189	-95	1	0
306	24	-1.47408	-48.45249	9	500000	-1.47532	-48.45405	-90	7	221.54283	222.839012572774	-90	1	0
307	24	-1.47408	-48.45249	9	500000	-1.47555	-48.45393	-97	5	228.7787	230.034113934629	-97	1	0
308	24	-1.47408	-48.45249	9	500000	-1.47567	-48.4539	-97	5	236.2698	237.485617231949	-97	1	0
309	24	-1.47408	-48.45249	9	500000	-1.47582	-48.45393	-99	5	251.10922	252.253523997205	-99	1	0
310	24	-1.47408	-48.45249	9	500000	-1.47587	-48.45401	-95	6	261.0825	262.183279036345	-95	1	0
311	24	-1.47408	-48.45249	9	500000	-1.47595	-48.45413	-102	2	276.5317	277.571218077253	-102	1	0
312	24	-1.47408	-48.45249	9	500000	-1.476	-48.45423	-91	6	288.07843	289.07642904821	-91	1	0
313	24	-1.47408	-48.45249	9	500000	-1.47603	-48.45444	-101	4	306.59328	307.531200597855	-101	1	0
314	24	-1.47408	-48.45249	9	500000	-1.476	-48.45456	-101	4	313.88618	314.8023729183	-101	1	0
315	24	-1.47408	-48.45249	9	500000	-1.47582	-48.45467	-97	5	310.08936	311.016737789479	-97	1	0
316	24	-1.47408	-48.45249	9	500000	-1.47567	-48.45473	-99	5	305.37892	306.320558860104	-99	1	0
317	24	-1.47408	-48.45249	9	500000	-1.47523	-48.45491	-98	5	297.84929	298.81465752788	-98	1	0
318	24	-1.47408	-48.45249	9	500000	-1.47505	-48.45499	-101	3	298.09287	299.057451244467	-101	1	0
319	24	-1.47408	-48.45249	9	500000	-1.47479	-48.45509	-102	4	299.60016	300.559903965958	-102	1	0
320	24	-1.47408	-48.45249	9	500000	-1.47463	-48.45516	-102	3	303.02771	303.976632371378	-102	1	0
321	24	-1.47408	-48.45249	9	500000	-1.4744	-48.45526	-100	4	309.95715	310.88492217559	-100	1	0
322	24	-1.47408	-48.45249	9	500000	-1.47425	-48.45529	-115	-2	311.81625	312.738507005553	-117	1	0
323	24	-1.47408	-48.45249	9	500000	-1.47413	-48.45544	-103	4	327.9636	328.840573720701	-103	1	0
324	24	-1.47408	-48.45249	9	500000	-1.47415	-48.45557	-112	-1	342.4555	343.295455082426	-113	1	0
325	24	-1.47408	-48.45249	9	500000	-1.47419	-48.45573	-104	3	360.35997	361.158286597997	-104	1	0
326	24	-1.47408	-48.45249	9	500000	-1.47419	-48.45578	-103	2	365.91472	366.700943975712	-103	1	0
327	24	-1.47408	-48.45249	9	500000	-1.47417	-48.45581	-105	1	369.18064	369.959923438755	-105	1	0
328	24	-1.47408	-48.45249	9	500000	-1.47411	-48.45584	-118	-6	372.39467	373.16724165501	-124	1	0
329	24	-1.47408	-48.45249	9	500000	-1.47392	-48.45585	-99	4	373.91482	374.684257229514	-99	1	0
330	24	-1.47408	-48.45249	9	500000	-1.47374	-48.45587	-113	-2	377.61184	378.373759275383	-115	1	0
331	24	-1.47408	-48.45249	9	500000	-1.47343	-48.4559	-122	-8	385.87857	386.624198395865	-130	1	0
332	24	-1.47408	-48.45249	9	500000	-1.47293	-48.45596	-116	-4	406.36289	407.070999174778	-120	1	0
333	24	-1.47408	-48.45249	9	500000	-1.47273	-48.4561	-113	-2	428.43946	429.111140481218	-115	1	0
334	24	-1.47408	-48.45249	9	500000	-1.47261	-48.45654	-118	-6	478.94633	479.547272977825	-124	1	0
335	24	-1.47408	-48.45249	9	500000	-1.47256	-48.45674	-115	-3	501.7462	502.319867429549	-118	1	0
336	24	-1.47408	-48.45249	9	500000	-1.47247	-48.45703	-122	-9	535.47112	536.008694289612	-131	1	0
337	24	-1.47408	-48.45249	9	500000	-1.4724	-48.4573	-116	-4	566.36552	566.873797458368	-120	1	0
338	24	-1.47408	-48.45249	9	500000	-1.47236	-48.45746	-120	-8	584.62495	585.117366143326	-128	1	0
339	24	-1.47408	-48.45249	9	500000	-1.47229	-48.45772	-107	0	614.48575	614.954255984185	-107	1	0
340	24	-1.47408	-48.45249	9	500000	-1.47269	-48.45855	-122	-10	691.12295	691.539537565787	-132	1	0
341	24	-1.47408	-48.45249	9	500000	-1.47277	-48.45858	-121	-10	692.44785	692.863640963806	-131	1	0
342	24	-1.47408	-48.45249	9	500000	-1.47218	-48.45804	-118	-6	652.10058	652.54208020352	-124	1	0
343	24	-1.47408	-48.45249	9	500000	-1.47221	-48.45795	-125	-12	641.55519	642.003942212146	-137	1	0
344	24	-1.47408	-48.45249	9	500000	-1.47229	-48.45764	-117	-5	606.07937	606.554369153827	-122	1	0
345	24	-1.47408	-48.45249	9	500000	-1.47253	-48.4568	-121	-8	509.15039	509.715724337745	-129	1	0
346	24	-1.47408	-48.45249	9	500000	-1.47266	-48.45632	-118	-6	454.07306	454.706876809405	-124	1	0
347	24	-1.47408	-48.45249	9	500000	-1.47312	-48.45594	-115	-4	398.07517	398.797995193718	-119	1	0
348	24	-1.47408	-48.45249	9	500000	-1.47343	-48.45591	-103	3	386.97054	387.714068390472	-103	1	0
349	24	-1.47408	-48.45249	9	500000	-1.47364	-48.45588	-103	3	379.98899	380.746152339351	-103	1	0
350	24	-1.47408	-48.45249	9	500000	-1.47392	-48.45585	-106	0	373.91482	374.684257229514	-106	1	0
351	24	-1.47408	-48.45249	9	500000	-1.47407	-48.45582	-106	0	370.15824	370.935469643842	-106	1	0
352	24	-1.47408	-48.45249	9	500000	-1.47416	-48.45578	-107	0	365.81841	366.604840523046	-107	1	0
353	24	-1.47408	-48.45249	9	500000	-1.47418	-48.45575	-106	1	362.54605	363.339563453531	-106	1	0
354	24	-1.47408	-48.45249	9	500000	-1.47418	-48.45566	-107	0	352.54666	353.362628863262	-107	1	0
355	24	-1.47408	-48.45249	9	500000	-1.47416	-48.45557	-111	-1	342.48258	343.322468829898	-112	1	0
356	24	-1.47408	-48.45249	9	500000	-1.47414	-48.45542	-114	-2	325.76164	326.644525586286	-116	1	0
357	24	-1.47408	-48.45249	9	500000	-1.47415	-48.45533	-106	0	315.78502	316.695719668581	-106	1	0
358	24	-1.47408	-48.45249	9	500000	-1.47426	-48.45528	-102	3	310.77636	311.701693827367	-102	1	0
359	24	-1.47408	-48.45249	9	500000	-1.47437	-48.45525	-106	0	308.48643	309.418612068093	-106	1	0
360	24	-1.47408	-48.45249	9	500000	-1.47449	-48.45521	-99	4	305.76791	306.708354607057	-99	1	0
361	24	-1.47408	-48.45249	9	500000	-1.47469	-48.45513	-97	5	301.19432	302.149000329742	-97	1	0
362	24	-1.47408	-48.45249	9	500000	-1.47482	-48.45507	-99	4	298.35886	299.322584080286	-99	1	0
363	24	-1.47408	-48.45249	9	500000	-1.47504	-48.45497	-104	3	295.61809	296.590719907498	-104	1	0
364	24	-1.47408	-48.45249	9	500000	-1.47529	-48.45487	-99	4	296.80399	297.772746368636	-99	1	0
365	24	-1.47408	-48.45249	9	500000	-1.47552	-48.45476	-93	6	298.84527	299.807430530621	-93	1	0
366	24	-1.47408	-48.45249	9	500000	-1.47567	-48.4547	-98	5	302.66606	303.616112675075	-98	1	0
367	24	-1.47408	-48.45249	9	500000	-1.47588	-48.45459	-93	5	307.49123	308.426419956062	-93	1	0
368	24	-1.47408	-48.45249	9	500000	-1.47602	-48.45455	-95	5	314.59299	315.507130437872	-95	1	0
369	24	-1.47408	-48.45249	9	500000	-1.47619	-48.45455	-100	5	327.84382	328.721113274144	-100	1	0
370	24	-1.47408	-48.45249	9	500000	-1.47622	-48.45451	-115	-4	327.17198	328.051069952714	-119	1	0
371	24	-1.47408	-48.45249	9	500000	-1.47615	-48.45437	-97	5	310.88793	311.812932733209	-97	1	0
372	24	-1.47408	-48.45249	9	500000	-1.47607	-48.45426	-104	2	296.09862	297.069676617969	-104	1	0
373	24	-1.47408	-48.45249	9	500000	-1.47598	-48.4541	-92	7	276.88167	277.91987906947	-92	1	0
374	24	-1.47408	-48.45249	9	500000	-1.47589	-48.45394	-92	7	257.84775	258.962279454098	-92	1	0
375	24	-1.47408	-48.45249	9	500000	-1.47581	-48.4538	-92	6	241.26642	242.457182652147	-92	1	0
376	24	-1.47408	-48.45249	9	500000	-1.47573	-48.45381	-87	6	234.92795	236.150675822032	-87	1	0
377	24	-1.47408	-48.45249	9	500000	-1.47554	-48.45392	-89	6	227.20651	228.470563063122	-89	1	0
378	24	-1.47408	-48.45249	9	500000	-1.47538	-48.45402	-89	6	223.20424	224.490829999752	-89	1	0
379	24	-1.47408	-48.45249	9	500000	-1.47509	-48.45419	-93	5	219.82273	221.12899544079	-93	1	0
380	24	-1.47408	-48.45249	9	500000	-1.47489	-48.45429	-92	6	219.42213	220.730766169415	-92	1	0
381	24	-1.47408	-48.45249	9	500000	-1.47456	-48.45442	-93	6	221.07482	222.373730548445	-93	1	0
382	24	-1.47408	-48.45249	9	500000	-1.47433	-48.45447	-98	4	221.84169	223.136136522205	-98	1	0
383	24	-1.47408	-48.45249	9	500000	-1.47401	-48.45454	-100	4	228.00706	229.266699304202	-100	1	0
384	24	-1.47408	-48.45249	9	500000	-1.47387	-48.45457	-98	5	232.38509	233.621125017213	-98	1	0
385	24	-1.47408	-48.45249	9	500000	-1.47374	-48.45457	-100	4	234.27949	235.505582597653	-100	1	0
386	24	-1.47408	-48.45249	9	500000	-1.47363	-48.45454	-103	2	233.30327	234.534466108274	-103	1	0
387	24	-1.47408	-48.45249	9	500000	-1.47346	-48.45434	-105	1	216.891	218.214815906253	-105	1	0
388	24	-1.47408	-48.45249	9	500000	-1.47339	-48.45412	-95	6	196.76295	198.221236230386	-95	1	0
389	24	-1.47408	-48.45249	9	500000	-1.47335	-48.45351	-96	6	139.44269	141.492981431717	-96	1	0
390	24	-1.47408	-48.45249	9	500000	-1.47334	-48.45327	-89	6	119.53313	121.918699007154	-89	1	0
391	24	-1.47408	-48.45249	9	500000	-1.47332	-48.45289	-90	5	95.4914	98.4611978088831	-90	1	0
392	24	-1.47408	-48.45249	9	500000	-1.47329	-48.45267	-85	7	90.09387	93.2357517885543	-85	1	0
393	42	-1.47408	-48.45249	11	500000	-1.47329	-48.45245	-73	7	87.95645	97.4696727018333	-73	1	0
394	42	-1.47408	-48.45249	11	500000	-1.47329	-48.45245	-81	5	87.95645	97.4696727018333	-81	1	0
395	42	-1.47408	-48.45249	11	500000	-1.47325	-48.4525	-80	6	92.29848	101.405174475026	-80	1	0
396	42	-1.47408	-48.45249	11	500000	-1.47326	-48.45267	-77	5	93.34935	102.362596417942	-77	1	0
397	42	-1.47408	-48.45249	11	500000	-1.47329	-48.45294	-74	6	101.08751	109.465449699894	-74	1	0
398	42	-1.47408	-48.45249	11	500000	-1.4733	-48.45314	-95	4	112.88452	120.4446547408	-95	1	0
399	42	-1.47408	-48.45249	11	500000	-1.47333	-48.45382	-97	4	169.74007	174.859061428354	-97	1	0
400	42	-1.47408	-48.45249	11	500000	-1.47334	-48.45404	-100	3	190.93535	195.500148029669	-100	1	0
401	42	-1.47408	-48.45249	11	500000	-1.47354	-48.45443	-86	5	223.85034	227.756393363865	-86	1	0
402	42	-1.47408	-48.45249	11	500000	-1.47375	-48.45451	-93	5	227.51798	231.362121409881	-93	1	0
403	42	-1.47408	-48.45249	11	500000	-1.4738	-48.45452	-85	6	227.78881	231.628456717252	-85	1	0
404	42	-1.47408	-48.45249	11	500000	-1.47401	-48.4545	-80	6	223.56338	227.474360922334	-80	1	0
405	42	-1.47408	-48.45249	11	500000	-1.4745	-48.45439	-96	4	216.3023	220.342199737794	-96	1	0
406	42	-1.47408	-48.45249	11	500000	-1.47472	-48.45432	-85	5	215.50836	219.56286851353	-85	1	0
407	42	-1.47408	-48.45249	11	500000	-1.47513	-48.45412	-85	5	215.5473	219.601089563076	-85	1	0
408	42	-1.47408	-48.45249	11	500000	-1.47531	-48.45399	-84	5	215.65538	219.707175401589	-84	1	0
409	42	-1.47408	-48.45249	11	500000	-1.47588	-48.45394	-97	5	256.98076	260.390305138608	-97	1	0
410	42	-1.47408	-48.45249	11	500000	-1.47591	-48.45399	-98	4	263.07435	266.405918905573	-98	1	0
411	42	-1.47408	-48.45249	11	500000	-1.47604	-48.45425	-103	0	292.87037	295.866614581532	-103	1	0
412	42	-1.47408	-48.45249	11	500000	-1.47607	-48.45436	-95	4	303.59845	306.489834810883	-95	1	0
413	42	-1.47408	-48.45249	11	500000	-1.47594	-48.45462	-103	1	314.37883	317.171954548584	-103	1	0
414	42	-1.47408	-48.45249	11	500000	-1.4758	-48.45467	-96	4	308.70666	311.550641033453	-96	1	0
415	42	-1.47408	-48.45249	11	500000	-1.47534	-48.45486	-101	2	298.38345	301.324879878683	-101	1	0
416	42	-1.47408	-48.45249	11	500000	-1.47502	-48.455	-96	4	297.94282	300.888557425424	-96	1	0
417	42	-1.47408	-48.45249	11	500000	-1.4748	-48.45508	-101	2	298.824	301.761135628828	-101	1	0
418	42	-1.47408	-48.45249	11	500000	-1.47448	-48.45523	-104	1	307.80375	310.655997067596	-104	1	0
419	42	-1.47408	-48.45249	11	500000	-1.47416	-48.45533	-98	3	315.81439	318.594929230005	-98	1	0
420	42	-1.47408	-48.45249	11	500000	-1.47414	-48.45541	-101	2	324.65029	327.35578625875	-101	1	0
421	42	-1.47408	-48.45249	11	500000	-1.47417	-48.45558	-107	0	343.62437	346.18161080262	-107	1	0
422	42	-1.47408	-48.45249	11	500000	-1.47419	-48.45571	-102	2	358.13809	360.59241743116	-102	1	0
423	42	-1.47408	-48.45249	11	500000	-1.47421	-48.45575	-107	0	362.66369	365.087595029489	-107	1	0
424	42	-1.47408	-48.45249	11	500000	-1.47421	-48.45576	-102	2	363.77439	366.190943115572	-102	1	0
425	42	-1.47408	-48.45249	11	500000	-1.47413	-48.45581	-95	4	369.08686	371.468854986067	-95	1	0
426	42	-1.47408	-48.45249	11	500000	-1.474	-48.45582	-100	3	370.26345	372.637924003855	-100	1	0
427	42	-1.47408	-48.45249	11	500000	-1.47382	-48.45584	-114	-4	373.50034	375.854365386536	-118	1	0
428	42	-1.47408	-48.45249	11	500000	-1.47348	-48.45587	-113	-2	381.59213	383.896540330773	-115	1	0
429	42	-1.47408	-48.45249	11	500000	-1.47304	-48.45591	-114	-3	397.36072	399.574200617255	-117	1	0
430	42	-1.47408	-48.45249	11	500000	-1.47286	-48.45594	-104	0	406.78244	408.944927211909	-104	1	0
431	42	-1.47408	-48.45249	11	500000	-1.47274	-48.45603	-104	1	420.7654	422.85638441102	-104	1	0
432	42	-1.47408	-48.45249	11	500000	-1.4727	-48.4562	-105	1	440.02012	442.020028963411	-105	1	0
433	42	-1.47408	-48.45249	11	500000	-1.4726	-48.45656	-109	-1	481.41559	483.244213928163	-110	1	0
434	42	-1.47408	-48.45249	11	500000	-1.47248	-48.457	-115	-4	531.95651	533.611964381778	-119	1	0
435	42	-1.47408	-48.45249	11	500000	-1.47242	-48.45721	-106	0	556.1889	557.772437902062	-106	1	0
436	42	-1.47408	-48.45249	11	500000	-1.47233	-48.45754	-115	-3	594.11964	595.602339345414	-118	1	0
437	42	-1.47408	-48.45249	11	500000	-1.47224	-48.45785	-112	-5	629.95838	631.356920079462	-117	1	0
438	42	-1.47408	-48.45249	11	500000	-1.47218	-48.45814	-113	-9	662.62663	663.956362109105	-122	1	0
439	42	-1.47408	-48.45249	11	500000	-1.47227	-48.4584	-111	-5	687.08311	688.365600569401	-116	1	0
440	42	-1.47408	-48.45249	11	500000	-1.47241	-48.45848	-108	-3	691.24693	692.521709576259	-111	1	0
441	42	-1.47408	-48.45249	11	500000	-1.47275	-48.45854	-111	-3	688.57587	689.855585428035	-114	1	0
442	42	-1.47408	-48.45249	11	500000	-1.47279	-48.45855	-110	-1	688.72148	690.000925371402	-111	1	0
443	42	-1.47408	-48.45249	11	500000	-1.47281	-48.45853	-116	-6	686.08602	687.370370935088	-122	1	0
444	42	-1.47408	-48.45249	11	500000	-1.4728	-48.45854	-113	-5	687.40321	688.6851044696	-118	1	0
445	42	-1.47408	-48.45249	11	500000	-1.4728	-48.45854	-119	-8	687.40321	688.6851044696	-127	1	0
446	42	-1.47408	-48.45249	11	500000	-1.4726	-48.45849	-115	-4	686.95251	688.235243935749	-119	1	0
447	42	-1.47408	-48.45249	11	500000	-1.47229	-48.45838	-113	-2	684.30762	685.595302485413	-115	1	0
448	42	-1.47408	-48.45249	11	500000	-1.47218	-48.45814	-103	2	662.62663	663.956362109105	-103	1	0
449	42	-1.47408	-48.45249	11	500000	-1.47221	-48.45795	-106	0	641.55519	642.928504435708	-106	1	0
450	42	-1.47408	-48.45249	11	500000	-1.47233	-48.45751	-104	2	590.96984	592.460422129298	-104	1	0
451	42	-1.47408	-48.45249	11	500000	-1.47244	-48.45713	-112	-1	547.06286	548.67273742312	-113	1	0
452	42	-1.47408	-48.45249	11	500000	-1.4728	-48.45597	-111	-1	412.18375	414.318046630922	-112	1	0
453	42	-1.47408	-48.45249	11	500000	-1.47295	-48.45592	-107	0	401.44326	403.634353096249	-107	1	0
454	42	-1.47408	-48.45249	11	500000	-1.4734	-48.45587	-101	3	383.24753	385.542046022351	-101	1	0
455	42	-1.47408	-48.45249	11	500000	-1.47362	-48.45584	-98	4	375.87628	378.215517749653	-98	1	0
456	42	-1.47408	-48.45249	11	500000	-1.47405	-48.45579	-104	0	366.83699	369.233499607308	-104	1	0
457	42	-1.47408	-48.45249	11	500000	-1.47417	-48.45577	-104	1	364.73597	367.146194058771	-104	1	0
458	42	-1.47408	-48.45249	11	500000	-1.47421	-48.45574	-101	3	361.55299	363.98429166372	-101	1	0
459	42	-1.47408	-48.45249	11	500000	-1.47421	-48.45571	-99	3	358.22094	360.674703652035	-99	1	0
460	42	-1.47408	-48.45249	11	500000	-1.47418	-48.4555	-100	3	334.77068	337.39503284379	-100	1	0
461	42	-1.47408	-48.45249	11	500000	-1.47417	-48.45536	-103	1	319.18075	321.932215179784	-103	1	0
462	42	-1.47408	-48.45249	11	500000	-1.47426	-48.45525	-97	4	307.44861	310.304121453345	-97	1	0
463	42	-1.47408	-48.45249	11	500000	-1.47449	-48.45518	-97	4	302.47085	305.372911535589	-97	1	0
464	42	-1.47408	-48.45249	11	500000	-1.47478	-48.45505	-102	2	295.018	297.99265145973	-102	1	0
465	42	-1.47408	-48.45249	11	500000	-1.475	-48.45496	-96	4	292.99937	295.994308763525	-96	1	0
466	42	-1.47408	-48.45249	11	500000	-1.47556	-48.45473	-98	4	298.46417	301.404812127791	-98	1	0
467	42	-1.47408	-48.45249	11	500000	-1.47576	-48.45464	-100	3	303.33677	306.230625565166	-100	1	0
468	42	-1.47408	-48.45249	11	500000	-1.47602	-48.45454	-102	0	313.78482	316.583185375396	-102	1	0
469	42	-1.47408	-48.45249	11	500000	-1.47617	-48.45454	-103	2	325.47678	328.175462701233	-103	1	0
470	42	-1.47408	-48.45249	11	500000	-1.47624	-48.45452	-100	3	329.55312	332.218691379239	-100	1	0
471	42	-1.47408	-48.45249	11	500000	-1.47621	-48.45446	-98	4	322.5655	325.288336388273	-98	1	0
472	42	-1.47408	-48.45249	11	500000	-1.47599	-48.45412	-98	3	279.1688	282.310500855778	-98	1	0
473	42	-1.47408	-48.45249	11	500000	-1.47594	-48.45403	-99	3	268.47597	271.741322708639	-99	1	0
474	42	-1.47408	-48.45249	11	500000	-1.47575	-48.45383	-91	4	238.05352	241.730176817853	-91	1	0
475	42	-1.47408	-48.45249	11	500000	-1.47565	-48.45383	-90	4	229.48517	233.296899357726	-90	1	0
476	42	-1.47408	-48.45249	11	500000	-1.47546	-48.45393	-90	5	221.73915	225.681746365812	-90	1	0
477	42	-1.47408	-48.45249	11	500000	-1.47487	-48.45426	-93	4	215.46942	219.524647716689	-93	1	0
478	42	-1.47408	-48.45249	11	500000	-1.47465	-48.45435	-92	4	216.25083	220.291673641309	-92	1	0
479	42	-1.47408	-48.45249	11	500000	-1.47442	-48.45442	-89	4	217.84089	221.85277405521	-89	1	0
480	42	-1.47408	-48.45249	11	500000	-1.474	-48.45452	-99	3	225.82628	229.698734734518	-99	1	0
481	42	-1.47408	-48.45249	11	500000	-1.47385	-48.45455	-83	5	230.40952	234.206205952426	-83	1	0
482	42	-1.47408	-48.45249	11	500000	-1.47379	-48.45456	-96	3	232.34592	236.111470582533	-96	1	0
483	42	-1.47408	-48.45249	11	500000	-1.47344	-48.45435	-100	3	218.65887	222.656015929678	-100	1	0
484	42	-1.47408	-48.45249	11	500000	-1.47338	-48.45415	-92	4	200.26751	204.624230142963	-92	1	0
485	42	-1.47408	-48.45249	11	500000	-1.47333	-48.45368	-88	5	156.37278	161.91493545973	-88	1	0
486	42	-1.47408	-48.45249	11	500000	-1.47332	-48.45341	-87	6	132.66446	139.154083472572	-87	1	0
487	42	-1.47408	-48.45249	11	500000	-1.4733	-48.453	-84	5	103.61601	111.804640012479	-84	1	0
488	42	-1.47408	-48.45249	11	500000	-1.47328	-48.45273	-83	5	92.87019	101.925817095749	-83	1	0
489	42	-1.47408	-48.45249	11	500000	-1.47326	-48.45251	-77	5	91.20694	100.412678005138	-77	1	0
490	42	-1.47408	-48.45249	8	500000	-1.4733	-48.45249	-97	4	86.73204	96.3662117267334	-97	1	0
491	42	-1.47408	-48.45249	8	500000	-1.47327	-48.45253	-82	6	90.17757	99.4786114252953	-82	1	0
492	42	-1.47408	-48.45249	8	500000	-1.47329	-48.45275	-86	6	92.47617	101.566933683502	-86	1	0
493	42	-1.47408	-48.45249	8	500000	-1.47331	-48.45292	-83	6	98.0584	106.674504032407	-83	1	0
494	42	-1.47408	-48.45249	8	500000	-1.47331	-48.45301	-85	7	103.30488	111.516358583906	-85	1	0
495	42	-1.47408	-48.45249	8	500000	-1.47333	-48.45329	-80	6	121.91329	128.9451444554	-80	1	0
496	42	-1.47408	-48.45249	8	500000	-1.47333	-48.45349	-88	6	138.96424	145.1725180562	-88	1	0
497	42	-1.47408	-48.45249	8	500000	-1.47334	-48.45359	-97	5	147.38256	153.250184313604	-97	1	0
498	42	-1.47408	-48.45249	8	500000	-1.47335	-48.45378	-97	5	164.77495	170.043477227157	-97	1	0
499	42	-1.47408	-48.45249	8	500000	-1.47336	-48.45399	-92	5	184.96205	189.670661780367	-92	1	0
500	42	-1.47408	-48.45249	8	500000	-1.47337	-48.45418	-101	3	203.77243	208.055769514101	-101	1	0
501	42	-1.47408	-48.45249	8	500000	-1.47341	-48.45435	-103	2	219.76719	223.744536917655	-103	1	0
502	42	-1.47408	-48.45249	8	500000	-1.47355	-48.45456	-90	6	237.52458	241.209299373338	-90	1	0
503	42	-1.47408	-48.45249	8	500000	-1.47368	-48.45465	-86	6	244.18652	247.772186796078	-86	1	0
504	42	-1.47408	-48.45249	8	500000	-1.47381	-48.45467	-99	5	244.17747	247.763267769056	-99	1	0
505	42	-1.47408	-48.45249	8	500000	-1.47389	-48.45465	-92	6	241.02928	244.661222545213	-92	1	0
506	42	-1.47408	-48.45249	8	500000	-1.47407	-48.45462	-100	4	236.76942	240.465711167177	-100	1	0
507	42	-1.47408	-48.45249	8	500000	-1.47424	-48.45459	-89	6	234.10906	237.846698472112	-89	1	0
508	42	-1.47408	-48.45249	8	500000	-1.47455	-48.4545	-101	2	229.45863	233.270793031354	-101	1	0
509	42	-1.47408	-48.45249	8	500000	-1.47486	-48.45439	-88	6	228.3157	232.146632253173	-88	1	0
510	42	-1.47408	-48.45249	8	500000	-1.47497	-48.45435	-84	6	229.21828	233.034374902413	-84	1	0
511	42	-1.47408	-48.45249	8	500000	-1.47527	-48.45418	-93	5	229.78125	233.588147926136	-93	1	0
512	42	-1.47408	-48.45249	8	500000	-1.47544	-48.45409	-85	6	233.45386	237.201822819513	-85	1	0
513	42	-1.47408	-48.45249	8	500000	-1.47556	-48.45403	-83	6	237.45856	241.144288170534	-83	1	0
514	42	-1.47408	-48.45249	8	500000	-1.47565	-48.45399	-101	4	241.4085	245.03482175448	-101	1	0
515	42	-1.47408	-48.45249	8	500000	-1.47575	-48.45397	-100	3	248.08804	251.618114592415	-100	1	0
516	42	-1.47408	-48.45249	8	500000	-1.47584	-48.45399	-95	5	257.10107	260.509040524787	-95	1	0
517	42	-1.47408	-48.45249	8	500000	-1.47597	-48.45415	-98	4	279.66959	282.805727613088	-98	1	0
518	42	-1.47408	-48.45249	8	500000	-1.47607	-48.45438	-102	2	305.12489	308.001945606699	-102	1	0
519	42	-1.47408	-48.45249	8	500000	-1.47606	-48.4545	-102	2	313.67659	316.475912375694	-102	1	0
520	42	-1.47408	-48.45249	8	500000	-1.47597	-48.45464	-103	1	318.24946	321.008907649448	-103	1	0
521	42	-1.47408	-48.45249	8	500000	-1.47585	-48.4547	-100	2	314.77719	317.566810835604	-100	1	0
522	42	-1.47408	-48.45249	8	500000	-1.47562	-48.45479	-99	3	307.71266	310.565743642591	-99	1	0
523	42	-1.47408	-48.45249	8	500000	-1.47546	-48.45486	-96	5	304.87653	307.755907408519	-96	1	0
524	42	-1.47408	-48.45249	8	500000	-1.47508	-48.455	-98	4	300.34834	303.270712962455	-98	1	0
525	42	-1.47408	-48.45249	8	500000	-1.47489	-48.45508	-91	5	301.65932	304.569114230026	-91	1	0
526	42	-1.47408	-48.45249	8	500000	-1.47472	-48.45515	-95	6	304.12403	307.010465006392	-95	1	0
527	42	-1.47408	-48.45249	8	500000	-1.47464	-48.4552	-99	4	307.60702	310.46107445746	-99	1	0
528	42	-1.47408	-48.45249	8	500000	-1.47439	-48.45529	-105	0	313.14574	315.949765754222	-105	1	0
529	42	-1.47408	-48.45249	8	500000	-1.47424	-48.45532	-103	2	315.08019	317.867151700889	-103	1	0
530	42	-1.47408	-48.45249	8	500000	-1.47416	-48.45538	-101	3	321.37012	324.102999104936	-101	1	0
531	42	-1.47408	-48.45249	8	500000	-1.47417	-48.45555	-96	5	340.29105	342.87315250702	-96	1	0
532	42	-1.47408	-48.45249	8	500000	-1.4742	-48.45566	-101	3	352.62381	355.11625051371	-101	1	0
533	42	-1.47408	-48.45249	8	500000	-1.47421	-48.45574	-99	4	361.55299	363.98429166372	-99	1	0
534	42	-1.47408	-48.45249	8	500000	-1.47422	-48.45578	-103	2	366.04141	368.443094432218	-103	1	0
535	42	-1.47408	-48.45249	8	500000	-1.47423	-48.4558	-101	3	368.31125	370.698228855443	-101	1	0
536	42	-1.47408	-48.45249	8	500000	-1.47423	-48.45581	-101	3	369.4217	371.801549796246	-101	1	0
537	42	-1.47408	-48.45249	8	500000	-1.47416	-48.45585	-97	5	373.59722	375.950638770209	-97	1	0
538	42	-1.47408	-48.45249	8	500000	-1.47405	-48.45586	-97	5	374.61775	376.964797580706	-97	1	0
539	42	-1.47408	-48.45249	8	500000	-1.47379	-48.45588	-101	3	378.2033	380.528233027314	-101	1	0
540	42	-1.47408	-48.45249	8	500000	-1.47358	-48.4559	-107	0	383.10497	385.40033476724	-107	1	0
541	42	-1.47408	-48.45249	8	500000	-1.47318	-48.45594	-105	0	396.33822	398.557379348029	-105	1	0
542	42	-1.47408	-48.45249	8	500000	-1.47301	-48.45595	-107	0	402.58988	404.774766355827	-107	1	0
543	42	-1.47408	-48.45249	8	500000	-1.47287	-48.45598	-112	-2	410.61121	412.753638115601	-114	1	0
544	42	-1.47408	-48.45249	8	500000	-1.47277	-48.45603	-103	3	419.59571	421.692494420287	-103	1	0
545	42	-1.47408	-48.45249	8	500000	-1.47274	-48.45607	-106	1	424.92652	426.997128092579	-106	1	0
546	42	-1.47408	-48.45249	8	500000	-1.47272	-48.45619	-101	3	438.20606	440.214210380269	-101	1	0
547	42	-1.47408	-48.45249	8	500000	-1.47267	-48.45639	-101	4	460.99711	462.906400288819	-101	1	0
548	42	-1.47408	-48.45249	8	500000	-1.47264	-48.45653	-113	-2	476.77098	478.617349633463	-115	1	0
549	42	-1.47408	-48.45249	8	500000	-1.47259	-48.45669	-112	-2	495.39104	497.168263782275	-114	1	0
550	42	-1.47408	-48.45249	8	500000	-1.47248	-48.45708	-115	-4	540.34526	541.975091682697	-119	1	0
551	42	-1.47408	-48.45249	8	500000	-1.47243	-48.45727	-104	0	562.12084	563.687713864961	-104	1	0
552	42	-1.47408	-48.45249	8	500000	-1.47238	-48.45747	-103	2	584.95303	586.458905044659	-103	1	0
553	42	-1.47408	-48.45249	8	500000	-1.47232	-48.45767	-103	0	608.14847	609.597048519217	-103	1	0
554	42	-1.47408	-48.45249	8	500000	-1.47224	-48.45795	-109	-1	640.48178	641.857391101768	-110	1	0
555	42	-1.47408	-48.45249	8	500000	-1.47221	-48.45813	-111	-4	660.51543	661.849403768021	-115	1	0
556	42	-1.47408	-48.45249	8	500000	-1.47228	-48.45837	-112	-2	683.56893	684.858001385211	-114	1	0
557	42	-1.47408	-48.45249	8	500000	-1.47239	-48.45848	-105	0	691.84768	693.121354685731	-105	1	0
558	42	-1.47408	-48.45249	8	500000	-1.47255	-48.45853	-105	0	692.61483	693.887096533672	-105	1	0
559	42	-1.47408	-48.45249	8	500000	-1.47269	-48.45854	-113	-5	690.03956	691.316565955853	-118	1	0
560	42	-1.47408	-48.45249	8	500000	-1.47278	-48.45858	-112	-3	692.21479	693.487790443887	-115	1	0
561	42	-1.47408	-48.45249	8	500000	-1.47283	-48.45858	-120	-8	691.07515	692.350245863698	-128	1	0
562	42	-1.47408	-48.45249	8	500000	-1.47284	-48.45856	-113	-4	688.67407	689.953603288196	-117	1	0
563	42	-1.47408	-48.45249	8	500000	-1.47283	-48.45856	-103	0	688.89756	690.176678955435	-103	1	0
564	42	-1.47408	-48.45249	8	500000	-1.47283	-48.45858	-117	-6	691.07515	692.350245863698	-123	1	0
565	42	-1.47408	-48.45249	8	500000	-1.47283	-48.45857	-110	-1	689.98632	691.26342430881	-111	1	0
566	42	-1.47408	-48.45249	8	500000	-1.4728	-48.45854	-115	-5	687.40321	688.6851044696	-120	1	0
567	42	-1.47408	-48.45249	8	500000	-1.47276	-48.45853	-117	-5	687.25193	688.534106118735	-122	1	0
568	42	-1.47408	-48.45249	8	500000	-1.47224	-48.45825	-105	0	672.1664	673.477296788065	-105	1	0
569	42	-1.47408	-48.45249	8	500000	-1.47221	-48.45811	-103	1	658.40567	659.743909625658	-103	1	0
570	42	-1.47408	-48.45249	8	500000	-1.47226	-48.45785	-111	-1	629.23962	630.639754041675	-112	1	0
571	42	-1.47408	-48.45249	8	500000	-1.47231	-48.45766	-101	3	607.45548	608.905707135374	-101	1	0
572	42	-1.47408	-48.45249	8	500000	-1.47237	-48.45745	-117	-6	583.21117	584.721530998106	-123	1	0
573	42	-1.47408	-48.45249	8	500000	-1.47245	-48.45714	-106	0	547.74204	549.34992708051	-106	1	0
574	42	-1.47408	-48.45249	8	500000	-1.47251	-48.45694	-101	4	524.55621	526.234945104907	-101	1	0
575	42	-1.47408	-48.45249	8	500000	-1.4726	-48.45664	-100	3	489.78196	491.579462896327	-100	1	0
576	42	-1.47408	-48.45249	8	500000	-1.47278	-48.45602	-106	1	418.16775	420.27165873999	-106	1	0
577	42	-1.47408	-48.45249	8	500000	-1.4729	-48.45595	-106	0	406.37272	408.537375964793	-106	1	0
578	42	-1.47408	-48.45249	8	500000	-1.47307	-48.45594	-105	1	399.60197	401.803104054562	-105	1	0
579	42	-1.47408	-48.45249	8	500000	-1.47326	-48.45592	-102	3	392.02353	394.266975631565	-102	1	0
580	42	-1.47408	-48.45249	8	500000	-1.47336	-48.45591	-100	4	388.4996	390.76327770168	-100	1	0
581	42	-1.47408	-48.45249	8	500000	-1.47356	-48.45589	-98	4	382.33519	384.635148565931	-98	1	0
582	42	-1.47408	-48.45249	8	500000	-1.47365	-48.45588	-96	5	379.84742	382.162350946108	-96	1	0
583	42	-1.47408	-48.45249	8	500000	-1.47395	-48.45586	-111	-1	374.8817	377.227105328991	-112	1	0
584	42	-1.47408	-48.45249	8	500000	-1.47411	-48.45583	-96	5	371.28313	373.65112420893	-96	1	0
585	42	-1.47408	-48.45249	8	500000	-1.47419	-48.45579	-96	5	367.02568	369.420965538588	-96	1	0
586	42	-1.47408	-48.45249	8	500000	-1.47421	-48.45577	-99	4	364.8851	367.294345453357	-99	1	0
587	42	-1.47408	-48.45249	8	500000	-1.47422	-48.4557	-101	4	357.15701	359.618033185406	-101	1	0
588	42	-1.47408	-48.45249	8	500000	-1.47419	-48.4556	-100	3	345.91809	348.458498230777	-100	1	0
589	42	-1.47408	-48.45249	8	500000	-1.47416	-48.45542	-112	-1	325.81477	328.510676158558	-113	1	0
590	42	-1.47408	-48.45249	8	500000	-1.47417	-48.45533	-95	5	315.84766	318.62790889606	-95	1	0
591	42	-1.47408	-48.45249	8	500000	-1.47431	-48.45526	-101	3	308.9683	311.809894655205	-101	1	0
592	42	-1.47408	-48.45249	8	500000	-1.47446	-48.45523	-92	6	307.49027	310.345398136774	-92	1	0
593	42	-1.47408	-48.45249	8	500000	-1.4747	-48.45513	-101	4	301.44667	304.358497259546	-101	1	0
594	42	-1.47408	-48.45249	8	500000	-1.47496	-48.45502	-100	4	297.76709	300.714548845027	-100	1	0
595	42	-1.47408	-48.45249	8	500000	-1.47514	-48.45494	-93	6	296.74934	299.706808048192	-93	1	0
596	42	-1.47408	-48.45249	8	500000	-1.47532	-48.45486	-98	5	297.34571	300.297304775458	-98	1	0
597	42	-1.47408	-48.45249	8	500000	-1.47541	-48.45483	-93	5	299.21299	302.146344318014	-93	1	0
598	42	-1.47408	-48.45249	8	500000	-1.47568	-48.45473	-96	5	306.02403	308.892711046151	-96	1	0
599	42	-1.47408	-48.45249	8	500000	-1.47586	-48.45466	-107	0	312.02374	314.837758732315	-107	1	0
600	42	-1.47408	-48.45249	8	500000	-1.47602	-48.4546	-93	5	318.66126	321.417172261825	-93	1	0
601	42	-1.47408	-48.45249	8	500000	-1.47616	-48.45459	-113	-2	328.60834	331.281513395414	-115	1	0
602	42	-1.47408	-48.45249	8	500000	-1.47624	-48.45456	-102	3	332.61338	335.254620482738	-102	1	0
603	42	-1.47408	-48.45249	8	500000	-1.47621	-48.4545	-98	5	325.60036	328.298026847756	-98	1	0
604	42	-1.47408	-48.45249	8	500000	-1.47609	-48.45434	-99	4	303.71347	306.603770132464	-99	1	0
605	42	-1.47408	-48.45249	8	500000	-1.47603	-48.45423	-97	5	290.55925	293.579082634582	-97	1	0
606	42	-1.47408	-48.45249	8	500000	-1.47593	-48.45407	-93	5	270.48599	273.727365797211	-93	1	0
607	42	-1.47408	-48.45249	8	500000	-1.47584	-48.45392	-103	1	252.12442	255.598754222974	-103	1	0
608	42	-1.47408	-48.45249	8	500000	-1.47579	-48.45383	-99	4	241.53909	245.163480147489	-99	1	0
609	42	-1.47408	-48.45249	8	500000	-1.47566	-48.45385	-84	6	231.77607	235.550730469351	-84	1	0
610	42	-1.47408	-48.45249	8	500000	-1.47554	-48.45392	-87	6	227.20651	231.055833482689	-87	1	0
611	42	-1.47408	-48.45249	8	500000	-1.47537	-48.45402	-92	5	222.48573	226.415326454798	-92	1	0
612	42	-1.47408	-48.45249	8	500000	-1.47508	-48.45419	-89	6	219.25672	223.24316174333	-89	1	0
613	42	-1.47408	-48.45249	8	500000	-1.47485	-48.4543	-91	6	218.65659	222.65377686091	-91	1	0
614	42	-1.47408	-48.45249	8	500000	-1.47473	-48.45435	-87	6	219.02323	223.013845488644	-87	1	0
615	42	-1.47408	-48.45249	8	500000	-1.47448	-48.45444	-89	5	221.27463	225.225357989807	-89	1	0
616	42	-1.47408	-48.45249	8	500000	-1.47423	-48.4545	-95	6	224.04953	227.952170187566	-95	1	0
617	42	-1.47408	-48.45249	8	500000	-1.47411	-48.45453	-90	6	226.78712	230.643442997832	-90	1	0
618	42	-1.47408	-48.45249	8	500000	-1.47392	-48.45458	-90	6	233.00073	236.755866200888	-90	1	0
619	42	-1.47408	-48.45249	8	500000	-1.47382	-48.4546	-91	6	236.31876	240.02199134233	-91	1	0
620	42	-1.47408	-48.45249	8	500000	-1.47369	-48.4546	-101	2	238.51907	242.188659424146	-101	1	0
621	42	-1.47408	-48.45249	8	500000	-1.47356	-48.45455	-100	3	236.17323	239.878708035192	-100	1	0
622	42	-1.47408	-48.45249	8	500000	-1.47338	-48.45435	-95	5	220.92033	224.877282550526	-95	1	0
623	42	-1.47408	-48.45249	8	500000	-1.47332	-48.45415	-95	5	202.95366	207.25392181427	-95	1	0
624	42	-1.47408	-48.45249	8	500000	-1.47329	-48.4535	-77	7	142.55195	148.610425101345	-77	1	0
625	42	-1.47408	-48.45249	8	500000	-1.47329	-48.45323	-76	6	120.34445	127.462883404552	-76	1	0
626	42	-1.47408	-48.45249	8	500000	-1.47328	-48.45296	-88	6	103.16312	111.385049841235	-88	1	0
627	42	-1.47408	-48.45249	8	500000	-1.47326	-48.45262	-77	7	92.31783	101.422787064391	-77	1	0
628	42	-1.47408	-48.45249	8	500000	-1.47324	-48.45248	-75	6	93.41035	102.418228295175	-75	1	0
629	42	-1.47408	-48.45249	10	500000	-1.47328	-48.45243	-80	6	89.20561	98.5983816067591	-80	1	0
630	42	-1.47408	-48.45249	10	500000	-1.47326	-48.45245	-92	5	91.28819	100.486484829932	-92	1	0
631	42	-1.47408	-48.45249	10	500000	-1.47326	-48.45257	-83	6	91.61246	100.781163057645	-83	1	0
632	42	-1.47408	-48.45249	10	500000	-1.47327	-48.4527	-80	7	93.0437	102.083936589896	-80	1	0
633	42	-1.47408	-48.45249	10	500000	-1.47329	-48.45295	-77	7	101.64214	109.977836966271	-77	1	0
634	42	-1.47408	-48.45249	10	500000	-1.47331	-48.45314	-92	5	112.03244	119.646427495156	-92	1	0
635	42	-1.47408	-48.45249	10	500000	-1.47332	-48.45344	-93	5	135.25175	141.622864955001	-93	1	0
636	42	-1.47408	-48.45249	10	500000	-1.47333	-48.45373	-95	5	161.10157	166.486383396556	-95	1	0
637	42	-1.47408	-48.45249	10	500000	-1.47336	-48.45422	-97	5	208.30346	212.495485711983	-97	1	0
638	42	-1.47408	-48.45249	10	500000	-1.47348	-48.45445	-91	5	227.85625	231.694779104024	-91	1	0
639	42	-1.47408	-48.45249	10	500000	-1.47357	-48.45457	-89	6	238.06203	241.738557387358	-89	1	0
640	42	-1.47408	-48.45249	10	500000	-1.47373	-48.45462	-92	5	239.94408	243.592203337969	-92	1	0
641	42	-1.47408	-48.45249	10	500000	-1.47386	-48.45459	-91	5	234.71039	238.438602524742	-91	1	0
642	42	-1.47408	-48.45249	10	500000	-1.47401	-48.45456	-93	5	230.22894	234.028555551504	-93	1	0
643	42	-1.47408	-48.45249	10	500000	-1.47416	-48.45453	-98	3	226.93699	230.79080880802	-98	1	0
644	42	-1.47408	-48.45249	10	500000	-1.47443	-48.45446	-90	5	222.41296	226.343819831604	-90	1	0
645	42	-1.47408	-48.45249	10	500000	-1.47464	-48.45439	-77	5	220.1887	224.158567999731	-77	1	0
646	42	-1.47408	-48.45249	10	500000	-1.47503	-48.45423	-75	6	220.38193	224.34837880075	-75	1	0
647	42	-1.47408	-48.45249	10	500000	-1.47522	-48.45413	-75	5	222.03984	225.977190325098	-75	1	0
648	42	-1.47408	-48.45249	10	500000	-1.47547	-48.45398	-74	7	226.54119	230.401629262069	-74	1	0
649	42	-1.47408	-48.45249	10	500000	-1.47559	-48.45389	-87	6	228.93201	232.752798485088	-87	1	0
650	42	-1.47408	-48.45249	10	500000	-1.47576	-48.45386	-87	6	241.01501	244.647164392519	-87	1	0
651	42	-1.47408	-48.45249	10	500000	-1.47583	-48.45389	-90	5	249.16601	252.681025285477	-90	1	0
652	42	-1.47408	-48.45249	10	500000	-1.47588	-48.45397	-87	5	259.08534	262.467547332838	-87	1	0
653	42	-1.47408	-48.45249	10	500000	-1.47598	-48.45413	-88	5	279.04871	282.191747846503	-88	1	0
654	42	-1.47408	-48.45249	10	500000	-1.47602	-48.45423	-103	0	289.73041	292.75879231676	-103	1	0
655	42	-1.47408	-48.45249	10	500000	-1.47606	-48.45439	-96	4	305.08791	307.965311079297	-96	1	0
656	42	-1.47408	-48.45249	10	500000	-1.47605	-48.4545	-93	5	312.89713	315.70336387539	-93	1	0
657	42	-1.47408	-48.45249	10	500000	-1.47596	-48.4546	-91	5	314.18323	316.978078127231	-91	1	0
658	42	-1.47408	-48.45249	10	500000	-1.47583	-48.45466	-97	4	309.91844	312.75140199851	-97	1	0
659	42	-1.47408	-48.45249	10	500000	-1.4755	-48.45479	-91	5	300.49173	303.412721879609	-91	1	0
660	42	-1.47408	-48.45249	10	500000	-1.47532	-48.45486	-98	4	297.34571	300.297304775458	-98	1	0
661	42	-1.47408	-48.45249	10	500000	-1.47485	-48.45505	-102	2	297.16646	300.119817654435	-102	1	0
662	42	-1.47408	-48.45249	10	500000	-1.47468	-48.45512	-101	2	299.86204	302.789106529547	-101	1	0
663	42	-1.47408	-48.45249	10	500000	-1.47434	-48.45525	-104	2	308.15559	311.004610332786	-104	1	0
664	42	-1.47408	-48.45249	10	500000	-1.47421	-48.45529	-98	4	311.57825	314.39625613716	-98	1	0
665	42	-1.47408	-48.45249	10	500000	-1.47416	-48.45538	-93	6	321.37012	324.102999104936	-93	1	0
666	42	-1.47408	-48.45249	10	500000	-1.47417	-48.4555	-93	5	334.73559	337.360215811895	-93	1	0
667	42	-1.47408	-48.45249	10	500000	-1.47419	-48.45567	-97	5	353.6944	356.179348911977	-97	1	0
668	42	-1.47408	-48.45249	10	500000	-1.47421	-48.45573	-93	4	360.4423	362.881043358964	-93	1	0
669	42	-1.47408	-48.45249	10	500000	-1.47421	-48.45575	-98	5	362.66369	365.087595029489	-98	1	0
670	42	-1.47408	-48.45249	10	500000	-1.47421	-48.45576	-113	-2	363.77439	366.190943115572	-115	1	0
671	42	-1.47408	-48.45249	10	500000	-1.47413	-48.45581	-101	3	369.08686	371.468854986067	-101	1	0
672	42	-1.47408	-48.45249	10	500000	-1.47394	-48.45583	-100	3	371.59439	373.96041325182	-100	1	0
673	42	-1.47408	-48.45249	10	500000	-1.47376	-48.45584	-115	-4	374.07591	376.426336010551	-119	1	0
674	42	-1.47408	-48.45249	10	500000	-1.47346	-48.45587	-112	-2	381.98723	384.289271100655	-114	1	0
675	42	-1.47408	-48.45249	10	500000	-1.47315	-48.4559	-114	-3	392.90236	395.140816030905	-117	1	0
676	42	-1.47408	-48.45249	10	500000	-1.47286	-48.45594	-101	4	406.78244	408.944927211909	-101	1	0
677	42	-1.47408	-48.45249	10	500000	-1.47274	-48.45601	-102	2	418.68704	420.788352338752	-102	1	0
678	42	-1.47408	-48.45249	10	500000	-1.47266	-48.45625	-106	0	446.78577	448.755528405493	-106	1	0
679	42	-1.47408	-48.45249	10	500000	-1.47261	-48.45643	-101	4	467.47169	469.354643048789	-101	1	0
680	42	-1.47408	-48.45249	10	500000	-1.47254	-48.45672	-115	-3	500.41018	502.169640905972	-118	1	0
681	42	-1.47408	-48.45249	10	500000	-1.47246	-48.45702	-107	0	534.79714	536.443828328912	-107	1	0
682	42	-1.47408	-48.45249	10	500000	-1.47238	-48.45731	-104	1	568.15106	569.701348935671	-104	1	0
683	42	-1.47408	-48.45249	10	500000	-1.47233	-48.4575	-102	2	589.92036	591.413587215013	-102	1	0
684	42	-1.47408	-48.45249	10	500000	-1.47225	-48.45779	-105	0	623.29031	624.703778234049	-105	1	0
685	42	-1.47408	-48.45249	10	500000	-1.4722	-48.45797	-106	0	644.01883	645.386902094061	-106	1	0
686	42	-1.47408	-48.45249	10	500000	-1.47222	-48.45833	-103	2	681.31427	682.607599214683	-103	1	0
687	42	-1.47408	-48.45249	10	500000	-1.47233	-48.45845	-118	-6	690.48935	691.765525639593	-124	1	0
688	42	-1.47408	-48.45249	10	500000	-1.47258	-48.45851	-102	1	689.64562	690.923354059757	-102	1	0
689	42	-1.47408	-48.45249	10	500000	-1.47271	-48.45853	-103	1	688.46077	689.740698979691	-103	1	0
690	42	-1.47408	-48.45249	10	500000	-1.47277	-48.45856	-103	2	690.2746	691.551171935353	-103	1	0
691	42	-1.47408	-48.45249	10	500000	-1.4728	-48.45855	-101	0	688.49075	689.770623349214	-101	1	0
692	42	-1.47408	-48.45249	10	500000	-1.47277	-48.45852	-120	-8	685.92904	687.21368431902	-128	1	0
693	42	-1.47408	-48.45249	10	500000	-1.47257	-48.45848	-116	-5	686.68139	687.964629448587	-121	1	0
694	42	-1.47408	-48.45249	10	500000	-1.47237	-48.45841	-114	-4	684.9764	686.262827608315	-118	1	0
695	42	-1.47408	-48.45249	10	500000	-1.47221	-48.45823	-106	0	671.07519	672.388214228608	-106	1	0
696	42	-1.47408	-48.45249	10	500000	-1.47221	-48.45797	-107	0	643.65875	645.027585806656	-107	1	0
697	42	-1.47408	-48.45249	10	500000	-1.47226	-48.45777	-106	0	620.82602	622.245086046519	-106	1	0
698	42	-1.47408	-48.45249	10	500000	-1.47235	-48.45745	-107	0	583.94001	585.448490713573	-107	1	0
699	42	-1.47408	-48.45249	10	500000	-1.47241	-48.45722	-106	0	557.60693	559.186452253651	-106	1	0
700	42	-1.47408	-48.45249	10	500000	-1.47251	-48.45687	-104	2	517.22518	518.927631588483	-104	1	0
701	42	-1.47408	-48.45249	10	500000	-1.47261	-48.45653	-105	0	477.90164	479.743658128682	-105	1	0
702	42	-1.47408	-48.45249	10	500000	-1.47269	-48.45628	-105	0	448.74701	450.708197156364	-105	1	0
703	42	-1.47408	-48.45249	10	500000	-1.47273	-48.45613	-106	0	431.5644	433.603311042893	-106	1	0
704	42	-1.47408	-48.45249	10	500000	-1.47282	-48.45596	-104	0	410.37615	412.519798905243	-104	1	0
705	42	-1.47408	-48.45249	10	500000	-1.47296	-48.45591	-113	-2	400.04012	402.238856414462	-115	1	0
706	42	-1.47408	-48.45249	10	500000	-1.4733	-48.45588	-107	0	386.67864	388.952915700923	-107	1	0
707	42	-1.47408	-48.45249	10	500000	-1.4735	-48.45586	-95	4	380.11409	382.427406727771	-95	1	0
708	42	-1.47408	-48.45249	10	500000	-1.4738	-48.45583	-95	5	372.57136	374.93121808173	-95	1	0
709	42	-1.47408	-48.45249	10	500000	-1.474	-48.45581	-99	3	369.15219	371.533766139494	-99	1	0
710	42	-1.47408	-48.45249	10	500000	-1.47418	-48.45576	-93	4	363.65711	366.074437312348	-93	1	0
711	42	-1.47408	-48.45249	10	500000	-1.47422	-48.45574	-101	4	361.59916	364.030153301489	-101	1	0
712	42	-1.47408	-48.45249	10	500000	-1.47421	-48.45561	-113	-2	347.11447	349.646185855617	-115	1	0
713	42	-1.47408	-48.45249	10	500000	-1.47418	-48.45549	-105	1	333.65971	336.292732715538	-105	1	0
714	42	-1.47408	-48.45249	10	500000	-1.47418	-48.45533	-101	3	315.88485	318.664774425292	-101	1	0
715	42	-1.47408	-48.45249	10	500000	-1.47421	-48.45527	-93	5	309.3575	312.195552188448	-93	1	0
716	42	-1.47408	-48.45249	10	500000	-1.47453	-48.45517	-87	6	302.07684	304.982650759655	-87	1	0
717	42	-1.47408	-48.45249	10	500000	-1.47478	-48.45506	-97	5	296.09034	299.054325234255	-97	1	0
718	42	-1.47408	-48.45249	10	500000	-1.47504	-48.45495	-93	5	293.54603	296.535447676599	-93	1	0
719	42	-1.47408	-48.45249	10	500000	-1.47522	-48.45488	-90	5	294.36044	297.341669863128	-90	1	0
720	42	-1.47408	-48.45249	10	500000	-1.47546	-48.45476	-100	2	295.32432	298.295916806554	-100	1	0
721	42	-1.47408	-48.45249	10	500000	-1.47564	-48.4547	-96	5	300.72964	303.648343276445	-96	1	0
722	42	-1.47408	-48.45249	10	500000	-1.47588	-48.45461	-90	6	309.18233	312.021975482864	-90	1	0
723	42	-1.47408	-48.45249	10	500000	-1.47603	-48.45456	-96	5	316.16456	318.942046459844	-96	1	0
724	42	-1.47408	-48.45249	10	500000	-1.47611	-48.45456	-96	4	322.3303	325.055106555935	-96	1	0
725	42	-1.47408	-48.45249	10	500000	-1.47619	-48.45456	-104	2	328.62118	331.294249791016	-104	1	0
726	42	-1.47408	-48.45249	10	500000	-1.47621	-48.45455	-98	4	329.43902	332.105507178909	-98	1	0
727	42	-1.47408	-48.45249	10	500000	-1.47621	-48.45453	-90	5	327.89764	330.576560447908	-90	1	0
728	42	-1.47408	-48.45249	10	500000	-1.4761	-48.45434	-96	4	304.53268	307.415278065327	-96	1	0
729	42	-1.47408	-48.45249	10	500000	-1.47603	-48.45423	-91	5	290.55925	293.579082634582	-91	1	0
730	42	-1.47408	-48.45249	10	500000	-1.47593	-48.45406	-92	4	269.76556	273.015489234793	-92	1	0
731	42	-1.47408	-48.45249	10	500000	-1.47588	-48.45396	-90	5	258.38094	261.772248634731	-90	1	0
732	42	-1.47408	-48.45249	10	500000	-1.4758	-48.45388	-92	4	245.86956	249.431033623712	-92	1	0
733	42	-1.47408	-48.45249	10	500000	-1.47566	-48.45385	-84	6	231.77607	235.550730469351	-84	1	0
734	42	-1.47408	-48.45249	10	500000	-1.47553	-48.45391	-82	6	225.63433	229.510023472939	-82	1	0
735	42	-1.47408	-48.45249	10	500000	-1.47501	-48.45421	-96	4	217.36663	221.387108562258	-96	1	0
736	42	-1.47408	-48.45249	10	500000	-1.4748	-48.45431	-90	5	217.57318	221.589910996219	-90	1	0
737	42	-1.47408	-48.45249	10	500000	-1.47447	-48.45442	-97	4	218.87428	222.86756256916	-97	1	0
738	42	-1.47408	-48.45249	10	500000	-1.47425	-48.45447	-98	4	220.90336	224.86061117788	-98	1	0
739	42	-1.47408	-48.45249	10	500000	-1.47395	-48.45454	-95	4	228.3322	232.162859985916	-95	1	0
740	42	-1.47408	-48.45249	10	500000	-1.4738	-48.45457	-99	4	233.29579	237.046252093814	-99	1	0
741	42	-1.47408	-48.45249	10	500000	-1.47367	-48.45455	-98	4	233.48002	237.227569517542	-98	1	0
742	42	-1.47408	-48.45249	10	500000	-1.47353	-48.45446	-97	4	227.36121	231.207957935414	-97	1	0
743	42	-1.47408	-48.45249	10	500000	-1.47335	-48.45422	-99	3	208.73336	212.91692177206	-99	1	0
744	42	-1.47408	-48.45249	10	500000	-1.47332	-48.45399	-93	5	186.93027	191.590516055135	-93	1	0
745	42	-1.47408	-48.45249	10	500000	-1.4733	-48.45363	-80	6	153.55937	159.199497847188	-80	1	0
746	42	-1.47408	-48.45249	10	500000	-1.4733	-48.45328	-80	7	123.42573	130.376036241454	-80	1	0
747	42	-1.47408	-48.45249	10	500000	-1.4733	-48.45299	-86	3	103.01204	111.245136455315	-86	1	0
748	42	-1.47408	-48.45249	10	500000	-1.4733	-48.45282	-85	4	94.17022	103.111737134278	-85	1	0
749	42	-1.47408	-48.45249	9	500000	-1.47327	-48.45247	-96	5	90.09532	99.4040576933477	-96	1	0
750	42	-1.47408	-48.45249	9	500000	-1.47325	-48.45252	-91	6	92.35202	101.45390873732	-91	1	0
751	42	-1.47408	-48.45249	9	500000	-1.47326	-48.45268	-88	6	93.59391	102.585671460921	-88	1	0
752	42	-1.47408	-48.45249	9	500000	-1.47328	-48.45282	-90	6	96.22236	104.989249754294	-90	1	0
753	42	-1.47408	-48.45249	9	500000	-1.4733	-48.45302	-87	7	104.84887	112.948154213679	-87	1	0
754	42	-1.47408	-48.45249	9	500000	-1.47331	-48.45315	-87	6	112.75253	120.320958363042	-87	1	0
755	42	-1.47408	-48.45249	9	500000	-1.47332	-48.45336	-97	5	128.42891	135.122111157975	-97	1	0
756	42	-1.47408	-48.45249	9	500000	-1.47333	-48.45352	-97	5	141.64585	147.741486462748	-97	1	0
757	42	-1.47408	-48.45249	9	500000	-1.47335	-48.45377	-105	0	163.80852	169.107158998637	-105	1	0
758	42	-1.47408	-48.45249	9	500000	-1.47335	-48.45395	-91	7	181.45874	186.255937683575	-91	1	0
759	42	-1.47408	-48.45249	9	500000	-1.47339	-48.45428	-99	5	213.25322	217.349800644878	-99	1	0
760	42	-1.47408	-48.45249	9	500000	-1.47347	-48.45442	-92	6	225.00249	228.888882443425	-92	1	0
761	42	-1.47408	-48.45249	9	500000	-1.47365	-48.45458	-93	5	237.18976	240.879601147249	-93	1	0
762	42	-1.47408	-48.45249	9	500000	-1.47376	-48.45462	-93	6	239.42564	243.081544115158	-93	1	0
763	42	-1.47408	-48.45249	9	500000	-1.47388	-48.45459	-101	4	234.48904	238.220716731609	-101	1	0
764	42	-1.47408	-48.45249	9	500000	-1.47446	-48.45446	-91	7	223.02085	226.941180781987	-91	1	0
765	42	-1.47408	-48.45249	9	500000	-1.47456	-48.45444	-87	6	223.23286	227.149531770989	-87	1	0
766	42	-1.47408	-48.45249	9	500000	-1.47485	-48.45434	-83	6	222.75466	226.679594475805	-83	1	0
767	42	-1.47408	-48.45249	9	500000	-1.47511	-48.45421	-85	7	222.87139	226.794304338826	-85	1	0
768	42	-1.47408	-48.45249	9	500000	-1.47538	-48.45407	-80	7	227.4676	231.312578667395	-80	1	0
769	42	-1.47408	-48.45249	9	500000	-1.47553	-48.45398	-87	6	231.14452	234.929327939341	-87	1	0
770	42	-1.47408	-48.45249	9	500000	-1.47569	-48.4539	-95	6	237.93851	241.616916918125	-95	1	0
771	42	-1.47408	-48.45249	9	500000	-1.47581	-48.4539	-95	5	248.13374	251.663173560193	-95	1	0
772	42	-1.47408	-48.45249	9	500000	-1.47593	-48.45397	-92	6	263.40406	266.731510745325	-92	1	0
773	42	-1.47408	-48.45249	9	500000	-1.47597	-48.45405	-93	6	272.46359	275.681714801124	-93	1	0
774	42	-1.47408	-48.45249	9	500000	-1.47604	-48.45421	-112	-4	289.91909	292.945521806407	-116	1	0
775	42	-1.47408	-48.45249	9	500000	-1.47606	-48.45432	-102	2	299.75399	302.682101421475	-102	1	0
776	42	-1.47408	-48.45249	9	500000	-1.47605	-48.45449	-99	3	312.10436	314.917658334698	-99	1	0
777	42	-1.47408	-48.45249	9	500000	-1.476	-48.45459	-95	6	316.33887	319.114839317881	-95	1	0
778	42	-1.47408	-48.45249	9	500000	-1.47576	-48.45471	-98	4	309.50434	312.341057946015	-98	1	0
779	42	-1.47408	-48.45249	9	500000	-1.47561	-48.45477	-92	6	305.24691	308.122826263404	-92	1	0
780	42	-1.47408	-48.45249	9	500000	-1.47536	-48.45487	-96	5	300.41256	303.334314256982	-96	1	0
781	42	-1.47408	-48.45249	9	500000	-1.47518	-48.45494	-97	6	298.54388	301.483744645469	-97	1	0
782	42	-1.47408	-48.45249	9	500000	-1.47491	-48.45505	-88	6	299.15694	302.090838573704	-88	1	0
783	42	-1.47408	-48.45249	9	500000	-1.47474	-48.45512	-98	5	301.41662	304.328734779062	-98	1	0
784	42	-1.47408	-48.45249	9	500000	-1.47452	-48.45522	-101	4	307.3804	310.236539279563	-101	1	0
785	42	-1.47408	-48.45249	9	500000	-1.47437	-48.45527	-100	4	310.6975	313.523422579957	-100	1	0
786	42	-1.47408	-48.45249	9	500000	-1.47418	-48.45532	-112	-2	314.77396	317.56360920937	-114	1	0
787	42	-1.47408	-48.45249	9	500000	-1.47415	-48.4554	-103	2	323.56378	326.278285713114	-103	1	0
788	42	-1.47408	-48.45249	9	500000	-1.4742	-48.45571	-104	2	358.17779	360.631847247694	-104	1	0
789	42	-1.47408	-48.45249	9	500000	-1.47421	-48.45575	-100	4	362.66369	365.087595029489	-100	1	0
790	42	-1.47408	-48.45249	9	500000	-1.47422	-48.45578	-97	5	366.04141	368.443094432218	-97	1	0
791	42	-1.47408	-48.45249	9	500000	-1.47422	-48.45578	-99	4	366.04141	368.443094432218	-99	1	0
792	42	-1.47408	-48.45249	9	500000	-1.47418	-48.45583	-103	2	371.43462	373.801654536927	-103	1	0
793	42	-1.47408	-48.45249	9	500000	-1.47408	-48.45584	-95	5	372.37973	374.740794836742	-95	1	0
794	42	-1.47408	-48.45249	9	500000	-1.47384	-48.45586	-119	-8	375.5523	377.893543256947	-127	1	0
795	42	-1.47408	-48.45249	9	500000	-1.47333	-48.45592	-107	0	390.28656	392.539932894264	-107	1	0
796	42	-1.47408	-48.45249	9	500000	-1.47313	-48.45594	-103	3	397.77844	399.989609026077	-103	1	0
797	42	-1.47408	-48.45249	9	500000	-1.47271	-48.45614	-104	2	433.38345	435.413843066458	-104	1	0
798	42	-1.47408	-48.45249	9	500000	-1.47267	-48.45632	-112	-2	453.68759	455.627511592538	-114	1	0
799	42	-1.47408	-48.45249	9	500000	-1.4726	-48.45661	-123	-9	486.64239	488.451446660681	-132	1	0
800	42	-1.47408	-48.45249	9	500000	-1.47254	-48.45681	-118	-7	509.82192	511.549010469658	-125	1	0
801	42	-1.47408	-48.45249	9	500000	-1.47248	-48.45703	-110	-2	535.10038	536.746138016981	-112	1	0
802	42	-1.47408	-48.45249	9	500000	-1.47239	-48.45735	-118	-8	571.97969	573.519629805725	-126	1	0
803	42	-1.47408	-48.45249	9	500000	-1.47231	-48.45767	-112	-2	608.50721	609.954936550221	-114	1	0
804	42	-1.47408	-48.45249	9	500000	-1.47225	-48.45787	-105	1	631.70238	633.097067516241	-105	1	0
805	42	-1.47408	-48.45249	9	500000	-1.47219	-48.45816	-114	-4	664.38157	665.707796676338	-118	1	0
806	42	-1.47408	-48.45249	9	500000	-1.47235	-48.45846	-116	-10	690.93347	692.208826847969	-126	1	0
807	42	-1.47408	-48.45249	9	500000	-1.47275	-48.45856	-107	-2	690.74732	692.023019911319	-109	1	0
808	42	-1.47408	-48.45249	9	500000	-1.4728	-48.45858	-114	-3	691.7538	693.027647222273	-117	1	0
809	42	-1.47408	-48.45249	9	500000	-1.47282	-48.45854	-106	1	686.94619	688.228935715083	-106	1	0
810	42	-1.47408	-48.45249	9	500000	-1.47281	-48.45855	-103	3	688.26173	689.542028438146	-103	1	0
811	42	-1.47408	-48.45249	9	500000	-1.4728	-48.45856	-104	1	689.57835	690.856208475195	-104	1	0
812	42	-1.47408	-48.45249	9	500000	-1.47279	-48.45855	-105	0	688.72148	690.000925371402	-105	1	0
813	42	-1.47408	-48.45249	9	500000	-1.4727	-48.45852	-103	2	687.62407	688.905553500162	-103	1	0
814	42	-1.47408	-48.45249	9	500000	-1.47236	-48.45845	-107	0	689.55668	690.834578558878	-107	1	0
815	42	-1.47408	-48.45249	9	500000	-1.47225	-48.45833	-108	0	680.30905	681.604286600299	-108	1	0
816	42	-1.47408	-48.45249	9	500000	-1.47221	-48.45808	-104	3	655.24244	656.58712687438	-104	1	0
817	42	-1.47408	-48.45249	9	500000	-1.47228	-48.4578	-105	1	623.26183	624.675362676446	-105	1	0
818	42	-1.47408	-48.45249	9	500000	-1.47233	-48.45761	-107	1	601.47692	602.941527258395	-107	1	0
819	42	-1.47408	-48.45249	9	500000	-1.47241	-48.45734	-113	-2	570.20181	571.746538360554	-115	1	0
820	42	-1.47408	-48.45249	9	500000	-1.47248	-48.45708	-114	-4	540.34526	541.975091682697	-118	1	0
821	42	-1.47408	-48.45249	9	500000	-1.47258	-48.45671	-105	1	497.85816	499.626608057043	-105	1	0
822	42	-1.47408	-48.45249	9	500000	-1.47263	-48.45653	-112	-3	477.14558	478.990505661163	-115	1	0
823	42	-1.47408	-48.45249	9	500000	-1.47274	-48.45616	-102	2	434.30972	436.335802893229	-102	1	0
824	42	-1.47408	-48.45249	9	500000	-1.47279	-48.45603	-112	-3	418.82886	420.929464362973	-115	1	0
825	42	-1.47408	-48.45249	9	500000	-1.47305	-48.45592	-120	-8	398.10299	400.31236634276	-128	1	0
826	42	-1.47408	-48.45249	9	500000	-1.47321	-48.4559	-103	1	391.19933	393.447475265059	-103	1	0
827	42	-1.47408	-48.45249	9	500000	-1.47348	-48.45588	-99	4	382.68664	384.984498953516	-99	1	0
828	42	-1.47408	-48.45249	9	500000	-1.47367	-48.45586	-90	7	377.36692	379.696974323323	-90	1	0
829	42	-1.47408	-48.45249	9	500000	-1.47387	-48.45584	-104	1	373.11117	375.467635327959	-104	1	0
830	42	-1.47408	-48.45249	9	500000	-1.47411	-48.45581	-99	4	369.06006	371.442226849888	-99	1	0
831	42	-1.47408	-48.45249	9	500000	-1.4742	-48.45579	-115	-5	367.06442	369.459454378876	-120	1	0
832	42	-1.47408	-48.45249	9	500000	-1.47422	-48.45574	-103	2	361.59916	364.030153301489	-103	1	0
833	42	-1.47408	-48.45249	9	500000	-1.47422	-48.45568	-102	3	354.93597	357.412286861883	-102	1	0
834	42	-1.47408	-48.45249	9	500000	-1.47419	-48.45551	-103	2	335.9203	338.535741026099	-103	1	0
835	42	-1.47408	-48.45249	9	500000	-1.47418	-48.45534	-103	2	316.99574	319.766006914662	-103	1	0
836	42	-1.47408	-48.45249	9	500000	-1.47429	-48.45526	-97	5	308.79217	311.635370671092	-97	1	0
837	42	-1.47408	-48.45249	9	500000	-1.47444	-48.45522	-92	7	306.09051	308.958573779819	-92	1	0
838	42	-1.47408	-48.45249	9	500000	-1.47469	-48.45512	-87	7	300.11139	303.036048033451	-87	1	0
839	42	-1.47408	-48.45249	9	500000	-1.47487	-48.45504	-96	5	296.75288	299.71031311634	-96	1	0
840	42	-1.47408	-48.45249	9	500000	-1.47514	-48.45492	-85	7	294.71039	297.688115271591	-85	1	0
841	42	-1.47408	-48.45249	9	500000	-1.47532	-48.45485	-92	6	296.36131	299.322612017395	-92	1	0
842	42	-1.47408	-48.45249	9	500000	-1.47558	-48.45475	-97	5	301.54573	304.456609849799	-97	1	0
843	42	-1.47408	-48.45249	9	500000	-1.47577	-48.45467	-95	5	306.65116	309.51402864708	-95	1	0
844	42	-1.47408	-48.45249	9	500000	-1.47603	-48.45458	-95	5	317.78618	320.549615814763	-95	1	0
845	42	-1.47408	-48.45249	9	500000	-1.47616	-48.45455	-97	6	325.46487	328.163650644182	-97	1	0
846	42	-1.47408	-48.45249	9	500000	-1.47625	-48.45453	-96	5	331.12464	333.777661348284	-96	1	0
847	42	-1.47408	-48.45249	9	500000	-1.47617	-48.45442	-97	5	316.28129	319.057760294377	-97	1	0
848	42	-1.47408	-48.45249	9	500000	-1.47608	-48.45431	-93	6	300.64207	303.561615251146	-93	1	0
849	42	-1.47408	-48.45249	9	500000	-1.47602	-48.45421	-91	6	288.25105	291.294812562981	-91	1	0
850	42	-1.47408	-48.45249	9	500000	-1.47594	-48.45407	-87	6	271.33262	274.564001056337	-87	1	0
851	42	-1.47408	-48.45249	9	500000	-1.47589	-48.45398	-96	5	260.65023	264.012390616526	-96	1	0
852	42	-1.47408	-48.45249	9	500000	-1.47582	-48.45384	-93	6	244.85346	248.429500812548	-93	1	0
853	42	-1.47408	-48.45249	9	500000	-1.47575	-48.45381	-95	5	236.66883	240.366668016946	-95	1	0
854	42	-1.47408	-48.45249	9	500000	-1.47559	-48.4539	-87	7	229.68908	233.497480652889	-87	1	0
855	42	-1.47408	-48.45249	9	500000	-1.47544	-48.45399	-93	6	225.10066	228.985386285753	-93	1	0
856	42	-1.47408	-48.45249	9	500000	-1.4751	-48.45419	-86	6	220.39289	224.359145038824	-86	1	0
857	42	-1.47408	-48.45249	9	500000	-1.47491	-48.45428	-100	4	219.33544	223.32047653539	-100	1	0
858	42	-1.47408	-48.45249	9	500000	-1.47462	-48.4544	-95	5	220.63957	224.601468939508	-95	1	0
859	42	-1.47408	-48.45249	9	500000	-1.47441	-48.45446	-91	5	222.03461	225.972051452944	-91	1	0
860	42	-1.47408	-48.45249	9	500000	-1.4741	-48.45454	-93	6	227.88501	231.723062690575	-93	1	0
861	42	-1.47408	-48.45249	9	500000	-1.47392	-48.45458	-96	6	233.00073	236.755866200888	-96	1	0
862	42	-1.47408	-48.45249	9	500000	-1.4738	-48.45459	-96	5	235.49926	239.215178156712	-96	1	0
863	42	-1.47408	-48.45249	9	500000	-1.47373	-48.45458	-102	3	235.55773	239.27274011628	-102	1	0
[truncated: 1,615 more rows]
